# Supplementary material for: Exploring the Bidirectional Causal Pathways Between Smoking Behaviors and Headache: A Mendelian Randomization Study
Source: Nicotine Tob Res. 2023 Sep 13;26(7):903–12. doi: 10.1093/ntr/ntad173 (PMC11190053; doi:10.1093/ntr/ntad173)
Supplement: ntad173_suppl_Supplementary_Data_S1 [file ntad173_suppl_supplementary_data_s1.xlsx]

## Sheet: 1. Initiation - Headache 1
Data Sheet 1. Harmonised SNP set for two-sample MR analysis of smoking initiation on headaches in the last month
SNP	effect_allele.exposure	other_allele.exposure	eaf.exposure	beta.exposure	se.exposure	pval.exposure	beta.outcome	se.outcome	pval.outcome
rs10001365	A	G	0.378728	-0.0152	0.002	4.32e-21	6.9957e-05	0.0014132	0.960519
rs1004787	A	G	0.535785	0.0161	0.002	3.91e-24	0.0016783	0.0013885	0.226772
rs10062607	A	C	0.635189	0.0103	0.002	2.28e-10	0.00016852	0.0014199	0.905526
rs10119117	T	C	0.497018	0.00901	0.002	1.8e-08	-0.00013083	0.0013802	0.924481
rs10121930	A	T	0.508946	0.00969	0.002	8.01e-10	-0.00086362	0.0013832	0.53239
rs10233018	G	A	0.512922	0.0139	0.002	1.49e-18	0.00057073	0.001381	0.679407
rs1025910	C	G	0.294235	-0.0123	0.002	4.83e-13	0.00077943	0.0014877	0.600344
rs10279261	A	G	0.629225	-0.0122	0.002	6.87e-14	0.00033357	0.0014262	0.815074
rs10444314	G	T	0.428429	-0.00922	0.002	1.77e-08	0.0013218	0.0014104	0.348658
rs10458563	G	A	0.190855	0.0171	0.002	2.17e-18	-0.003331	0.0017028	0.0504429
rs1050847	T	C	0.550696	-0.0105	0.002	3.71e-11	2.1227e-05	0.0013977	0.987883
rs10698713	A	G	0.0526839	-0.0201	0.004	1.84e-08	-0.0011214	0.0029784	0.706545
rs10745324	G	A	0.672962	-0.00962	0.002	1.97e-08	9.9033e-05	0.0014446	0.945346
rs10753630	T	C	0.348907	0.0109	0.002	9.96e-11	-0.0024626	0.0014606	0.091791
rs10786721	A	C	0.416501	0.0179	0.002	7.91e-27	0.00029708	0.0014117	0.833324
rs1084445	C	T	0.225646	-0.0121	0.002	1.8e-10	-0.0018477	0.0016274	0.256236
rs10927039	C	T	0.196819	-0.0127	0.002	2.39e-10	-0.0018118	0.0017752	0.307447
rs10950410	G	C	0.609344	-0.0113	0.002	1.54e-12	-0.0020816	0.0014113	0.140239
rs11012726	C	T	0.33002	0.0143	0.002	4.25e-17	0.0018054	0.0015088	0.231494
rs11078713	G	A	0.408549	-0.0126	0.002	2.77e-15	-0.0018252	0.0013987	0.191929
rs11103667	T	C	0.178926	0.0129	0.002	1.47e-10	0.0042341	0.0017687	0.0166686
rs1111578	T	G	0.15507	-0.0125	0.002	8.22e-09	-0.00030516	0.0018843	0.871349
rs11130381	T	C	0.525845	-0.00862	0.002	4.83e-08	0.0014519	0.0013874	0.295325
rs11162019	T	C	0.379722	-0.00971	0.002	3.4e-09	-0.0034517	0.0014376	0.0163493
rs11162976	C	A	0.306163	0.0108	0.002	6.47e-10	-0.001961	0.0015076	0.193326
rs111861749	A	G	0.124254	-0.0179	0.003	3.16e-12	0.0005774	0.0022681	0.799048
rs11210229	G	A	0.564612	-0.014	0.002	4.94e-18	-0.00081405	0.0014195	0.566318
rs11258417	T	C	0.335984	-0.0101	0.002	3.83e-10	-0.0010214	0.0014052	0.467305
rs1126757	T	C	0.472167	0.0104	0.002	4.15e-11	0.00039262	0.0013832	0.776515
rs114050142	A	T	0.0616302	-0.0227	0.003	2.56e-11	0.0052402	0.0029123	0.0719615
rs114900182	G	C	0.0586481	-0.0209	0.003	1.45e-12	-0.0030388	0.0026346	0.248725
rs1155641	A	G	0.333996	0.0102	0.002	7.72e-10	0.0001154	0.0014532	0.936705
rs11626595	T	C	0.156064	-0.0151	0.002	2.73e-12	-9.0857e-05	0.0018458	0.96074
rs11632439	G	A	0.44831	0.00898	0.002	1.31e-08	0.0042848	0.0013815	0.00192575
rs11656151	G	A	0.200795	-0.0128	0.002	5.61e-12	-0.0030733	0.0016311	0.0595388
rs11673452	C	T	0.11332	0.015	0.003	3.4e-09	-4.5269e-06	0.0021884	0.99835
rs11693702	A	T	0.416501	0.014	0.002	9.33e-19	-0.0022009	0.001387	0.112546
rs11695197	A	G	0.115308	0.0138	0.002	6.28e-09	0.0015329	0.00226	0.4976
rs11716705	G	A	0.267396	0.0117	0.002	1.4e-10	-0.00018864	0.0015943	0.90581
rs11720703	T	C	0.506958	0.0109	0.002	5.58e-12	-0.00021113	0.0013757	0.878025
rs11742625	C	T	0.115308	0.0157	0.002	2.19e-10	-0.0034653	0.0021669	0.109774
rs11756490	A	T	0.129225	-0.0137	0.002	6.2e-09	-0.003252	0.0020675	0.115739
rs11873164	T	C	0.131213	-0.0155	0.002	1.63e-12	-0.0014192	0.0018814	0.45064
rs11926232	G	A	0.0467197	0.0206	0.004	1.16e-08	-0.00018446	0.0031135	0.952757
rs12027999	C	T	0.151093	-0.0184	0.002	1.54e-13	-0.001774	0.0020886	0.395685
rs12036050	C	T	0.284294	0.0115	0.002	7.18e-11	-0.0045635	0.0015217	0.00270894
rs12079063	G	A	0.447316	-0.00872	0.002	3.88e-08	-0.0070808	0.0013856	3.21884e-07
rs12112638	G	A	0.234592	-0.0122	0.002	8.74e-12	0.00017387	0.0015666	0.911629
rs12133063	A	C	0.371769	0.0116	0.002	1.15e-12	0.0022007	0.0014553	0.130488
rs12209775	G	C	0.530815	-0.0101	0.002	1.29e-10	0.0029371	0.0013855	0.0340095
rs12441907	A	C	0.166998	-0.015	0.002	6.09e-14	-0.00048204	0.0017619	0.784404
rs1246265	C	T	0.701789	0.0116	0.002	1.27e-11	0.0019912	0.0015003	0.184434
rs12485391	A	C	0.12326	0.0138	0.002	1.89e-08	-0.00080534	0.0021297	0.705326
rs12600466	T	A	0.301193	0.0115	0.002	1.3e-11	0.006795	0.0014735	3.99945e-06
rs12632110	G	A	0.663022	-0.0138	0.002	1.18e-16	-0.0020497	0.0014609	0.160591
rs12642744	T	G	0.757455	-0.0124	0.002	5.98e-11	-0.0013151	0.0015713	0.402643
rs12685816	A	G	0.150099	0.0145	0.002	1.66e-10	0.0012744	0.00195	0.513417
rs12714017	C	T	0.532803	0.0103	0.002	6.57e-10	0.00016346	0.0013839	0.905977
rs1291865	T	G	0.531809	0.0116	0.002	2.12e-13	0.00066275	0.0013879	0.63298
rs12923427	T	C	0.219682	-0.0136	0.002	4.96e-12	0.0021742	0.0016687	0.192593
rs12945403	C	T	0.616302	-0.00941	0.002	1.79e-08	0.0017743	0.001464	0.225533
rs13009008	G	A	0.651093	-0.0097	0.002	6.92e-09	-0.0040475	0.0014702	0.00590473
rs13030994	A	G	0.508946	0.0207	0.002	2.42e-39	0.00059628	0.0013792	0.665488
rs13145728	C	G	0.360835	-0.0122	0.002	6.87e-14	-0.0042376	0.0014199	0.00284053
rs13162305	T	A	0.33499	0.00975	0.002	1.15e-08	0.0013873	0.0014695	0.345152
rs13246563	G	C	0.550696	-0.013	0.002	3.99e-14	-0.001279	0.0013892	0.357199
rs13255625	G	A	0.695825	0.0116	0.002	4.03e-12	0.00099297	0.0014728	0.500173
rs13261725	C	G	0.261431	0.0131	0.002	3.43e-13	0.0035822	0.0015806	0.0234315
rs13301073	A	G	0.348907	0.0109	0.002	3.13e-11	-0.0010487	0.0014308	0.463596
rs1334557	T	C	0.245527	0.0132	0.002	1.51e-12	0.0064586	0.0016046	5.69771e-05
rs13377168	A	T	0.491054	-0.0146	0.002	2.16e-20	-0.00020873	0.0013846	0.880175
rs13398418	A	T	0.259443	0.0119	0.002	2.09e-11	0.00090234	0.0015912	0.570663
rs134529	C	T	0.379722	-0.0116	0.002	8.86e-13	-0.0011652	0.0014223	0.41262
rs1381287	T	C	0.50497	0.0123	0.002	7.51e-15	-0.0019621	0.0013934	0.1591
rs1392446	T	C	0.532803	0.00981	0.002	5.6e-10	0.0037921	0.0013916	0.00642984
rs1435679	A	G	0.581511	0.01	0.002	2.86e-10	-1.4711e-06	0.0013919	0.999157
rs143909875	C	T	0.107356	0.0176	0.003	3.74e-12	-0.0017849	0.0022848	0.43468
rs147052174	T	G	0.0149105	0.0344	0.006	1.31e-08	0.0034355	0.005105	0.500968
rs1485272	C	T	0.37674	-0.00907	0.002	4.07e-08	-0.0005768	0.0014579	0.692373
rs1499982	T	C	0.835984	0.0216	0.002	3.01e-23	-0.0040985	0.0019576	0.0362911
rs1503211	A	G	0.454274	0.00999	0.002	3.43e-10	-0.00026206	0.0013877	0.850212
rs1565735	A	T	0.199801	-0.0232	0.002	7.49e-32	0.0015522	0.0017311	0.369905
rs160631	G	T	0.728628	-0.0105	0.002	3.56e-09	-0.0035857	0.0015727	0.02261
rs16896199	T	A	0.166998	0.0118	0.002	5.61e-09	0.00042164	0.0017864	0.813411
rs16975171	A	C	0.10835	-0.0172	0.003	5.29e-09	-0.0031685	0.0025289	0.210237
rs172032	C	T	0.425447	0.00901	0.002	1.56e-08	-0.0037762	0.0013958	0.00682339
rs1733756	G	A	0.49503	0.0101	0.002	1.23e-10	0.00035147	0.0013829	0.799372
rs17432775	T	C	0.224652	-0.0105	0.002	2.55e-08	-0.0050069	0.0016395	0.00225996
rs17594561	G	A	0.416501	0.00966	0.002	1.27e-09	0.00054438	0.0013968	0.696739
rs1776631	C	T	0.774354	-0.0106	0.002	3.92e-08	0.0050857	0.0016569	0.00214585
rs1899689	T	C	0.379722	0.00909	0.002	1.72e-08	0.00047784	0.0014156	0.735699
rs1937443	G	C	0.568588	0.014	0.002	1.27e-18	0.00080212	0.0014005	0.566826
rs1945737	C	T	0.514911	-0.00968	0.002	8.19e-10	-0.0036583	0.0013967	0.00881252
rs1971318	T	C	0.129225	0.0156	0.002	7.8e-13	0.0015924	0.0018974	0.401347
rs1994247	T	G	0.514911	0.0122	0.002	1.25e-14	-0.0012315	0.0013818	0.372812
rs2022815	A	G	0.335984	0.0104	0.002	1.12e-09	0.00061175	0.0014734	0.678
rs2072155	C	T	0.699801	0.0128	0.002	1.16e-13	-0.00010308	0.0015023	0.945294
rs2135160	C	T	0.0914513	0.0157	0.003	8.23e-09	0.0028715	0.0022893	0.20973
rs2163413	G	A	0.175944	-0.0138	0.002	3.06e-11	-0.0034151	0.0017873	0.0560402
rs2173019	A	T	0.170974	0.0131	0.002	3.47e-10	-0.00058807	0.0018061	0.744715
rs2237303	A	G	0.656064	-0.0102	0.002	6.37e-10	-0.0043124	0.0014571	0.00308035
rs2289791	T	G	0.240557	-0.0128	0.002	2.87e-12	0.0039846	0.0016125	0.013471
rs2292239	G	T	0.666998	0.0108	0.002	1.03e-10	0.0073085	0.001448	4.48745e-07
rs2313500	T	C	0.244533	0.0128	0.002	1.99e-12	0.0015612	0.0016012	0.329572
rs2678903	G	A	0.591451	0.0104	0.002	1.25e-10	0.0034893	0.0014076	0.0131826
rs2708630	T	C	0.691849	-0.0102	0.002	9.99e-10	0.0032699	0.0014569	0.0248085
rs2711607	T	G	0.157058	0.0114	0.002	4.09e-08	-0.00059426	0.0018297	0.745332
rs2783130	G	A	0.502982	-0.00877	0.002	2.71e-08	0.0028649	0.001383	0.0383089
rs2876586	A	G	0.407555	0.00905	0.002	1.88e-08	0.0034074	0.001409	0.0155955
rs288181	T	C	0.317097	-0.00923	0.002	4.11e-08	0.0039731	0.0014737	0.00701778
rs2939756	A	G	0.489066	-0.0103	0.002	6.87e-11	-0.001021	0.0013889	0.462285
rs3110590	A	C	0.248509	0.0111	0.002	1.22e-09	-0.0011772	0.0015986	0.461509
rs3213876	C	T	0.315109	0.0115	0.002	5.08e-12	-0.001194	0.0014523	0.410998
rs326341	A	G	0.462227	-0.0101	0.002	6.16e-10	0.0022897	0.0013856	0.0984238
rs332827	A	G	0.452286	-0.00893	0.002	2.81e-08	0.00044451	0.0013888	0.748928
rs34367058	T	C	0.170974	0.0138	0.002	1.36e-13	0.00199	0.0016133	0.21741
rs34488670	C	T	0.206759	0.0176	0.002	8.73e-20	0.001525	0.0016979	0.369088
rs35891966	A	G	0.0715706	-0.019	0.003	6.52e-10	-0.0049824	0.0026722	0.0622587
rs3781295	A	G	0.387674	-0.0116	0.002	1.13e-12	-0.0019186	0.0014312	0.180078
rs3801289	C	A	0.363817	-0.0115	0.002	3.64e-12	-0.0013894	0.0014609	0.341594
rs3814994	T	G	0.373757	0.00962	0.002	7.44e-09	0.0029935	0.0014619	0.0405976
rs3895907	G	A	0.548708	-0.0129	0.002	1.56e-14	0.0013238	0.0013906	0.341107
rs3905125	T	C	0.542744	0.0104	0.002	4.28e-11	0.0011516	0.0013946	0.408912
rs3934797	A	G	0.171968	-0.0151	0.002	1.9e-13	-0.0091837	0.0017573	1.7338e-07
rs39784	A	C	0.722664	0.0115	0.002	6.41e-11	0.0033819	0.0015574	0.0298951
rs4044321	G	A	0.668986	-0.0164	0.002	3.04e-23	0.0012281	0.0014414	0.394203
rs4374330	T	C	0.764414	0.0127	0.002	3.73e-12	0.00016242	0.0015892	0.918597
rs4401691	G	C	0.531809	-0.00951	0.002	9.42e-09	0.0014162	0.0013874	0.307348
rs4479577	T	C	0.498012	0.00898	0.002	2.11e-08	0.0028134	0.0013889	0.0428055
rs4543592	C	T	0.49006	0.012	0.002	2.51e-14	0.0012478	0.0013833	0.367062
rs4571506	T	C	0.481113	-0.0151	0.002	1.64e-21	-0.0035767	0.0013854	0.00983105
rs4579569	A	G	0.499006	0.0122	0.002	1.23e-14	-0.0013366	0.0013846	0.33438
rs465646	A	G	0.849901	-0.0236	0.002	1.7e-28	-0.0019098	0.0018906	0.312421
rs4659805	T	G	0.605368	0.00936	0.002	8.36e-09	0.002503	0.0014247	0.0789405
rs4751614	T	A	0.23161	0.0122	0.002	6.35e-11	-0.00031308	0.0016391	0.848522
rs4785187	A	G	0.244533	0.0119	0.002	2.03e-10	0.00035138	0.001662	0.832559
rs4819027	G	C	0.718688	-0.00989	0.002	1.34e-08	0.00049793	0.0015224	0.743618
rs4837631	T	C	0.457256	-0.00949	0.002	3.54e-09	0.0019261	0.0013842	0.164063
rs4857114	T	C	0.406561	0.00881	0.002	3.03e-08	-0.0044182	0.0013922	0.00150661
rs4888444	G	A	0.0397614	-0.0245	0.004	6.84e-10	-0.0057482	0.0032793	0.0796159
rs4944844	C	T	0.84493	-0.0133	0.002	2.33e-10	-0.0019259	0.0018562	0.299482
rs540356	A	C	0.370775	0.0116	0.002	4.07e-13	-0.0010637	0.0014118	0.451211
rs540860	G	A	0.562624	0.0117	0.002	3.18e-13	-0.0012508	0.0013864	0.366961
rs551739	T	A	0.694831	0.0102	0.002	4.42e-09	0.0016695	0.001517	0.271107
rs557544	C	T	0.356859	-0.00945	0.002	2.82e-08	0.00099607	0.0015225	0.512968
rs55921136	C	T	0.240557	-0.0136	0.002	1.9e-12	-0.0016823	0.0017222	0.328678
rs55942317	A	G	0.0795229	0.0173	0.003	4.08e-11	0.0024684	0.0024367	0.311043
rs56169608	A	G	0.441352	0.00906	0.002	1e-08	0.0033089	0.0013956	0.017746
rs56348592	G	A	0.142147	0.0126	0.002	1.81e-08	-0.0019859	0.0019478	0.30795
rs56820925	T	C	0.354871	-0.0108	0.002	2.25e-10	-0.0003764	0.001434	0.792939
rs574835	A	G	0.365805	-0.0103	0.002	2.33e-10	-0.0016757	0.001426	0.239961
rs5751239	T	C	0.527833	-0.0102	0.002	1.02e-10	2.33e-05	0.0013853	0.986581
rs58400863	A	G	0.385686	-0.0114	0.002	5.03e-12	0.0045816	0.0014642	0.00175388
rs58547189	A	G	0.245527	-0.0106	0.002	1.73e-08	-0.0001724	0.0015725	0.9127
rs60453921	A	T	0.150099	0.0127	0.002	1.06e-09	0.0044118	0.0018839	0.0191911
rs6088618	A	G	0.4334	-0.0108	0.002	5.89e-11	-0.00061997	0.0013878	0.655073
rs6141314	A	G	0.215706	0.0131	0.002	3.59e-13	0.0074949	0.0016218	3.81593e-06
rs61533748	C	T	0.377734	0.0104	0.002	1.5e-10	0.0005091	0.0014205	0.720046
rs62107261	C	T	0.0447316	-0.0259	0.004	2.13e-11	0.0081698	0.0032184	0.0111353
rs62135525	T	C	0.0387674	-0.0221	0.004	4.61e-09	-0.0066544	0.0031937	0.0371963
rs62181771	A	G	0.559642	0.00989	0.002	4.47e-10	-0.0032006	0.0013952	0.0217921
rs62250713	G	A	0.633201	-0.0189	0.002	1.63e-30	0.0032341	0.0014339	0.0241046
rs62258903	G	C	0.127237	-0.0158	0.002	7.2e-12	-0.0027517	0.0020114	0.171289
rs62266876	G	C	0.0725646	0.0154	0.003	3.06e-08	9.3266e-05	0.0024032	0.969043
rs62419578	A	T	0.122266	0.0131	0.002	1.08e-08	-0.0023014	0.0020009	0.250052
rs6265	T	C	0.196819	-0.0199	0.002	1.86e-22	0.00054362	0.0017565	0.756955
rs6438208	A	G	0.248509	-0.0104	0.002	7.33e-09	-0.00057282	0.0016506	0.728551
rs6464024	T	C	0.437376	-0.0121	0.002	3.38e-14	-0.0014336	0.0013942	0.30383
rs6472232	G	T	0.375746	-0.00942	0.002	1.43e-08	0.00057724	0.0014487	0.690287
rs6497840	A	G	0.713718	0.0128	0.002	1.13e-12	0.0036629	0.0015244	0.0162705
rs6598539	C	T	0.512922	0.011	0.002	5.76e-12	0.0013542	0.0013847	0.328088
rs66480876	G	C	0.442346	0.009	0.002	1.38e-08	0.0017297	0.0013899	0.213324
rs66680800	T	G	0.430418	-0.0125	0.002	1.13e-14	0.0012251	0.0014085	0.384415
rs6705147	T	C	0.322068	0.00986	0.002	5.24e-09	0.0018642	0.0014732	0.205726
rs6728726	C	T	0.83002	0.0187	0.002	4.27e-19	-0.0052287	0.0018232	0.00413238
rs6852117	G	C	0.40159	-0.0118	0.002	1.97e-13	-0.00011557	0.0013975	0.934091
rs6861333	G	C	0.357853	-0.0106	0.002	3.12e-10	0.0031572	0.0014166	0.0258345
rs6959670	T	C	0.355865	0.00987	0.002	7.29e-09	0.0033036	0.0014923	0.0268411
rs6973168	G	C	0.590457	-0.00946	0.002	2.7e-09	0.00089677	0.0014009	0.522084
rs7092291	T	C	0.412525	-0.00986	0.002	7.74e-10	-0.00018634	0.0013964	0.893847
rs7127712	T	A	0.434394	0.0273	0.002	2.19e-65	0.0055904	0.001418	8.06863e-05
rs71367545	A	G	0.161034	0.0124	0.002	1.7e-10	0.0046664	0.0017017	0.0061052
rs71491832	G	C	0.0745527	-0.0183	0.003	3.72e-10	-0.0045453	0.0026184	0.0825848
rs71627577	G	A	0.119284	-0.017	0.002	5.15e-12	0.0050203	0.0022347	0.0246718
rs7195043	T	C	0.444334	-0.00883	0.002	2.13e-08	-0.0027364	0.001402	0.0509683
rs7205551	A	G	0.434394	0.0102	0.002	1.15e-09	-0.00037225	0.0013928	0.78926
rs7224742	T	C	0.633201	-0.011	0.002	1.02e-11	0.0023087	0.0014242	0.104998
rs72664906	C	T	0.119284	0.0143	0.002	1.85e-09	0.0023793	0.0020548	0.246899
rs72733235	C	T	0.177932	0.0127	0.002	1.86e-09	0.00030874	0.0018717	0.868982
rs72789627	T	C	0.134195	-0.0171	0.002	1.54e-13	-0.0010688	0.0020015	0.593349
rs72904370	C	G	0.217694	-0.0108	0.002	1.59e-08	0.00061067	0.0016756	0.715534
rs7333559	A	G	0.791252	-0.014	0.002	3.24e-13	0.0012282	0.0017028	0.47075
rs745570	G	A	0.49503	-0.0104	0.002	8.7e-11	-0.00050225	0.0013799	0.71588
rs7585579	G	C	0.516899	0.0126	0.002	1.29e-14	-0.0029534	0.0013925	0.0339313
rs76132272	T	C	0.055666	0.018	0.003	9.43e-09	-0.0058344	0.0026617	0.0283792
rs7629352	G	A	0.296223	0.00986	0.002	7.82e-09	0.0048961	0.0015084	0.00117112
rs763053	C	T	0.267396	-0.0149	0.002	6.71e-16	-0.0022579	0.0016563	0.17281
rs76608582	A	C	0.0457256	-0.0267	0.004	2.76e-13	0.0031857	0.003397	0.348345
rs77307359	C	T	0.21173	-0.0112	0.002	2.07e-08	-5.321e-05	0.0017532	0.975787
rs7788527	C	T	0.686879	0.00952	0.002	1.58e-08	0.001823	0.0014769	0.21708
rs7804551	G	A	0.163022	-0.0152	0.002	1.09e-12	0.0020074	0.0019054	0.292092
rs78175438	C	T	0.11829	0.0162	0.002	2.02e-11	0.0013903	0.0020541	0.498517
rs7829715	C	T	0.560636	-0.0117	0.002	1.3e-13	-0.0030961	0.0013811	0.0249804
rs79222572	G	T	0.255467	0.0103	0.002	1.53e-08	0.0035409	0.0015993	0.0268225
rs7929518	G	A	0.772366	0.0116	0.002	9.06e-10	0.0024122	0.0016639	0.147136
rs7947391	G	A	0.577535	0.00929	0.002	7.55e-09	-0.00045708	0.0014078	0.745435
rs7969559	G	A	0.681909	-0.011	0.002	3.28e-10	0.0033235	0.0015363	0.0305141
rs7984311	A	G	0.387674	0.00921	0.002	1.77e-08	0.0012342	0.0014388	0.391012
rs7986094	C	A	0.694831	0.00988	0.002	5.99e-09	-0.0022585	0.0015122	0.135313
rs8001839	G	A	0.323062	0.0094	0.002	3.74e-08	-0.0021408	0.0014781	0.14752
rs8067305	A	G	0.574553	0.011	0.002	4.95e-12	-0.0024389	0.0014013	0.0817711
rs8069451	C	T	0.246521	0.0112	0.002	1.02e-09	-0.0017209	0.0015969	0.28119
rs846781	C	T	0.737575	-0.0115	0.002	4.8e-11	-0.0035408	0.0015395	0.0214487
rs853684	C	T	0.380716	-0.0116	0.002	8.55e-13	-0.0020138	0.001416	0.15496
rs888292	T	A	0.295229	-0.0107	0.002	2.03e-09	-0.0035572	0.0015201	0.0192797
rs911781	G	A	0.568588	-0.00878	0.002	4.99e-08	-0.0010364	0.0013929	0.456836
rs9323328	G	A	0.526839	-0.0108	0.002	7.25e-12	0.00052388	0.0013872	0.7057
rs9375371	A	G	0.293241	0.013	0.002	1.41e-13	-0.0027461	0.0015568	0.0777499
rs9402093	T	G	0.691849	0.0101	0.002	3.38e-09	0.0013968	0.0014886	0.348089
rs9423279	G	C	0.638171	-0.0108	0.002	9.64e-11	-0.0010609	0.0014813	0.473893
rs951740	A	G	0.636183	0.0172	0.002	3.78e-26	-0.00018261	0.0014244	0.897991
rs9529052	A	T	0.506958	-0.0118	0.002	1.85e-13	-0.0032267	0.0013792	0.0193108
rs9538536	G	T	0.668986	-0.00936	0.002	4.28e-08	-0.00094557	0.0015084	0.530738
rs9541499	G	T	0.082505	-0.0165	0.003	2.16e-08	-0.0028316	0.0025953	0.275245
rs9613472	G	A	0.541749	0.00867	0.002	4.02e-08	-0.0035336	0.0013919	0.0111276
rs9627272	C	G	0.389662	-0.00991	0.002	1.28e-09	-0.0036502	0.0014156	0.00992202
rs963354	A	C	0.704771	0.0107	0.002	2.35e-10	0.00091892	0.0014765	0.533703
rs993700	C	T	0.767396	-0.0141	0.002	1e-13	-4.6331e-05	0.0016593	0.977724
rs9987376	G	T	0.569583	-0.0137	0.002	1.02e-17	0.0021559	0.0013987	0.123231

## Sheet: 2. Lifetime - Headache 1
Data Sheet 2. Harmonised SNP set for two-sample MR analysis of lifetime smoking on headaches in the last month
SNP	effect_allele.exposure	other_allele.exposure	eaf.exposure	beta.exposure	se.exposure	pval.exposure	beta.outcome	se.outcome	pval.outcome
rs10052591	T	C	0.573358	0.0121033	0.00202038	2.1e-09	-0.0028164	0.0013963	0.0437019
rs10226228	A	G	0.62964	-0.0164406	0.00207061	2e-15	-0.0045163	0.0014305	0.00159368
rs10282292	C	T	0.361838	0.0129136	0.00208484	5.9e-10	0.0041361	0.0014417	0.00411908
rs1050847	C	T	0.425845	0.0114847	0.00202451	1.4e-08	-2.1227e-05	0.0013977	0.987883
rs10823968	A	T	0.632969	0.0117224	0.00209303	2.1e-08	0.0022999	0.0014465	0.111843
rs10879871	T	G	0.343436	-0.0138037	0.00210088	5e-11	-0.0014187	0.0014522	0.328609
rs10918701	G	A	0.372247	0.0115616	0.00206324	2.1e-08	0.0023094	0.0014232	0.104674
rs10922907	A	T	0.45105	0.0146609	0.00200999	3e-13	0.0020362	0.0013904	0.14307
rs11210229	A	G	0.383666	0.0168614	0.00205002	2e-16	0.00081405	0.0014195	0.566318
rs112282219	G	A	0.958949	-0.0333802	0.00504918	3.8e-11	0.003128	0.0034916	0.370331
rs11255908	T	G	0.743485	-0.0145118	0.00228828	2.3e-10	-0.0059425	0.0015818	0.000172108
rs113382419	C	A	0.889325	-0.0406823	0.00318981	3e-37	0.0027385	0.0022037	0.213983
rs11768481	C	A	0.666168	0.012986	0.00212481	9.9e-10	0.0010817	0.0014676	0.461116
rs11783093	C	T	0.838811	0.0226366	0.00273274	1.2e-16	-0.0028419	0.0018914	0.132966
rs11861214	G	T	0.78364	0.0136177	0.00242727	2e-08	0.0037401	0.0016761	0.0256567
rs1193237	G	C	0.439176	-0.0111834	0.00201317	2.8e-08	-0.0012988	0.0013915	0.350607
rs11948770	T	C	0.768248	-0.0147497	0.00237063	4.9e-10	-0.0052102	0.0016378	0.00146622
rs12202536	A	G	0.512754	-0.0118643	0.00199711	2.8e-09	-0.00015008	0.0013806	0.913432
rs1221148	C	G	0.587062	0.0132059	0.00202751	7.3e-11	-0.0017963	0.0014004	0.199595
rs12244388	G	A	0.661124	-0.0190924	0.00210967	1.4e-19	0.0015006	0.0014594	0.303844
rs1246265	T	C	0.30456	-0.012774	0.00217442	4.2e-09	-0.0019912	0.0015003	0.184434
rs12481282	G	C	0.722343	-0.0128868	0.00223246	7.8e-09	-0.0026629	0.0015436	0.0845084
rs12623702	A	G	0.613375	-0.0140811	0.00205742	7.7e-12	-0.0012311	0.0014226	0.386812
rs12708665	A	G	0.284632	-0.0130936	0.00221735	3.5e-09	0.00071456	0.0015303	0.640546
rs12831617	C	T	0.764305	-0.0132341	0.0023532	1.9e-08	-0.0043399	0.0016304	0.00777141
rs12967855	A	G	0.331225	0.0117991	0.00213159	3.1e-08	0.0063874	0.0014738	1.4642e-05
rs13009008	A	G	0.327713	0.0124389	0.00212287	4.6e-09	0.0040475	0.0014702	0.00590473
rs13016665	C	A	0.576725	-0.0122296	0.00203427	1.8e-09	-0.002397	0.0014066	0.088369
rs13153393	A	G	0.883937	-0.0198054	0.0031315	2.5e-10	0.00010207	0.0021617	0.962341
rs13296519	G	T	0.606385	-0.0139786	0.00204447	8.1e-12	0.002358	0.001414	0.0953894
rs136233	A	G	0.809084	-0.0143458	0.00254922	1.8e-08	-0.0046873	0.0017612	0.00778216
rs147412694	G	A	0.850009	-0.016675	0.00280782	2.9e-09	-0.0017609	0.0019341	0.362602
rs17309874	G	A	0.740357	-0.0162676	0.00228	9.7e-13	-0.00042844	0.001576	0.785724
rs17553262	A	C	0.884605	-0.018346	0.0031433	5.3e-09	-0.0024797	0.0021759	0.254443
rs17576594	G	A	0.7235	0.0157782	0.00223569	1.7e-12	0.00079323	0.0015476	0.608261
rs1922018	C	T	0.364422	0.0144563	0.0020716	3e-12	0.0031134	0.0014337	0.0298813
rs1931263	G	T	0.510321	-0.0109635	0.0019968	4e-08	-0.00099292	0.001381	0.472161
rs1933270	T	G	0.363726	0.0132827	0.00207213	1.5e-10	-0.0023018	0.0014331	0.108231
rs202645	A	G	0.202939	-0.0146393	0.00248551	3.9e-09	0.00012038	0.0017134	0.943989
rs2062882	G	A	0.586782	-0.0116862	0.00204605	1.1e-08	-0.0042379	0.0014149	0.00274284
rs2080870	A	T	0.258107	0.0124394	0.00228033	4.9e-08	0.0014975	0.0015762	0.342074
rs2254710	C	A	0.236356	0.0129629	0.0023499	3.5e-08	-0.0051567	0.0016203	0.00146049
rs2401924	G	C	0.501955	0.0152329	0.0020015	2.7e-14	0.00015648	0.0013827	0.909897
rs245774	A	G	0.271691	-0.0129912	0.00224741	7.4e-09	-0.0034867	0.0015521	0.0246718
rs2675638	G	A	0.58057	0.0122456	0.00201751	1.3e-09	0.0035765	0.0013932	0.0102589
rs2678670	A	T	0.485528	0.0125802	0.00199934	3.1e-10	-0.00042165	0.001383	0.760466
rs2838834	C	T	0.699459	-0.0134939	0.00218279	6.3e-10	0.0019029	0.0015053	0.206163
rs28485305	C	T	0.631482	0.0115368	0.00207327	2.6e-08	-9.5016e-05	0.0014314	0.947076
rs2867112	T	G	0.834596	0.0213012	0.00271966	4.8e-15	-0.0060494	0.0018818	0.00130587
rs2890772	G	T	0.413181	-0.0197373	0.00202695	2.1e-22	-0.0016208	0.0014002	0.247042
rs2894808	T	A	0.922121	-0.0220434	0.00373367	3.5e-09	-0.0023489	0.0025742	0.361526
rs317021	T	A	0.814287	-0.0166669	0.00258047	1.1e-10	0.005387	0.0017881	0.00258941
rs326341	G	A	0.524943	0.0135952	0.00200641	1.2e-11	-0.0022897	0.0013856	0.0984238
rs329120	C	T	0.580672	0.0139149	0.0020246	6.3e-12	0.0033287	0.001399	0.017342
rs34866095	A	G	0.686187	-0.0123514	0.00216939	1.2e-08	-0.0033962	0.0015002	0.0235885
rs348809	A	G	0.347637	-0.0119362	0.00209798	1.3e-08	-0.002005	0.0014463	0.165646
rs35169606	T	G	0.612204	0.0126458	0.00208045	1.2e-09	-0.0043339	0.0014333	0.00249689
rs35175834	G	A	0.78844	-0.0236354	0.00244733	4.6e-22	-0.0014906	0.0016918	0.378277
rs35343344	C	A	0.732713	0.0132296	0.00229959	8.8e-09	4.5372e-05	0.0015888	0.977217
rs359243	T	C	0.392886	-0.0125643	0.00205385	9.5e-10	-0.0039055	0.0014181	0.00588844
rs369230	G	T	0.307565	-0.0130961	0.0021772	1.8e-09	0.00043156	0.0015023	0.773909
rs3742365	T	C	0.595136	-0.0155515	0.00204017	2.5e-14	-0.0014373	0.0014093	0.307787
rs3769949	T	A	0.527845	-0.0118968	0.00199656	2.5e-09	-0.00066596	0.0013786	0.629043
rs3811038	T	C	0.723852	-0.0137529	0.00224413	8.9e-10	-0.0011769	0.0015505	0.447858
rs3896224	A	G	0.585286	0.0138715	0.00204309	1.1e-11	0.0052429	0.0014107	0.000202023
rs421983	T	C	0.519028	0.0125466	0.00199653	3.3e-10	-0.0021083	0.0013825	0.127265
rs4391802	A	G	0.707464	0.0148688	0.00220154	1.4e-11	-0.0041073	0.0015181	0.00682182
rs4473348	A	T	0.249978	-0.0150311	0.00230076	6.4e-11	-0.00049465	0.0015916	0.755962
rs4543592	T	C	0.519912	-0.0124817	0.00200156	4.5e-10	-0.0012478	0.0013833	0.367062
rs4571506	C	T	0.539523	0.01135	0.00200533	1.5e-08	0.0035767	0.0013854	0.00983105
rs4671357	T	C	0.518819	-0.0136046	0.00200273	1.1e-11	-0.003155	0.001385	0.02273
rs4731925	C	T	0.315607	-0.0119485	0.00214726	2.6e-08	4.9815e-06	0.0014849	0.997323
rs4814873	C	T	0.76659	0.0139943	0.00235785	2.9e-09	0.0055818	0.0016292	0.00061235
rs4949465	T	C	0.869552	-0.0167224	0.00296521	1.7e-08	-0.00236	0.0020551	0.250825
rs4957528	A	C	0.208497	-0.0145855	0.00248141	4.2e-09	-0.00064506	0.0017123	0.706366
rs549845	G	A	0.301161	0.0162264	0.0021737	8.3e-14	-0.00067488	0.0015037	0.653567
rs57611503	G	A	0.484578	0.0111575	0.00203205	4e-08	0.0016099	0.0014034	0.251316
rs6011779	C	T	0.191239	0.0275431	0.00254123	2.3e-27	0.001817	0.0017566	0.300968
rs60952428	T	C	0.909149	0.0193238	0.00348602	3e-08	0.0027537	0.0024049	0.252203
rs6119897	G	A	0.761716	-0.018449	0.00234441	3.6e-15	-0.0074738	0.0016212	4.02717e-06
rs61796681	A	T	0.912365	-0.0193316	0.00352664	4.2e-08	0.00050999	0.0024402	0.834453
rs62098013	G	A	0.63991	-0.0123437	0.00209905	4.1e-09	-0.0024923	0.001448	0.0852119
rs62135536	C	T	0.968256	0.0350779	0.00570835	8e-10	0.0043446	0.0039308	0.269042
rs62155874	A	G	0.87336	-0.0243618	0.00300495	5.2e-16	-0.0020688	0.0020885	0.321907
rs62175972	T	C	0.965939	0.031334	0.00555725	1.7e-08	0.01188	0.0038265	0.0019059
rs624833	T	G	0.694697	0.0133797	0.00216656	6.6e-10	0.0020453	0.0014982	0.172195
rs6562474	C	G	0.650606	0.0120591	0.0021053	1e-08	-0.0035671	0.0014559	0.0142856
rs6598539	T	C	0.488672	-0.0117442	0.002002	4.5e-09	-0.0013542	0.0013847	0.328088
rs6741228	T	C	0.433309	0.0114304	0.00202249	1.6e-08	0.00089809	0.0013988	0.520847
rs67596067	G	A	0.648812	-0.0127904	0.00210146	1.2e-09	-0.0072384	0.0014527	6.27047e-07
rs6778080	T	C	0.267372	0.0160143	0.00225676	1.3e-12	0.0031203	0.0015654	0.0462275
rs6779302	G	T	0.632921	-0.0126115	0.00207375	1.2e-09	-0.0046036	0.0014334	0.00132038
rs6935954	A	G	0.421108	0.0138063	0.00202003	8.2e-12	0.0026199	0.0013953	0.0604366
rs6957896	C	T	0.503261	-0.0109283	0.00199846	4.5e-08	0.0018882	0.00138	0.171238
rs6962772	A	G	0.845551	0.0159421	0.00276142	7.8e-09	-0.0020331	0.0019044	0.28572
rs7039819	G	A	0.427307	0.0125853	0.00202448	5.1e-10	-0.0014101	0.0013979	0.313134
rs7077678	C	T	0.623429	0.0123201	0.00206878	2.6e-09	-0.0024804	0.0014304	0.0829087
rs71367545	G	A	0.790533	-0.0148697	0.00245501	1.4e-09	-0.0046664	0.0017017	0.0061052
rs7155595	A	C	0.674282	-0.0127543	0.00213986	2.5e-09	0.00020594	0.0014787	0.889238
rs71627581	G	A	0.888811	0.0191015	0.00316813	1.6e-09	-0.0043362	0.0021839	0.0470869
rs72674867	A	T	0.764568	0.0129503	0.00235438	3.8e-08	0.00027512	0.0016266	0.865689
rs72678864	G	A	0.828591	0.0178426	0.00264939	1.6e-11	0.0088405	0.0018262	1.29241e-06
rs7297175	T	C	0.431355	-0.0116951	0.00201611	6.6e-09	-0.00551	0.0013936	7.69308e-05
rs732083	G	A	0.333362	0.012029	0.00212261	1.5e-08	-0.00065897	0.0014654	0.65292
rs73220544	A	C	0.842295	-0.015589	0.00275587	1.5e-08	-0.0029677	0.0019054	0.11936
rs7333559	G	A	0.211711	0.0154753	0.00245985	3.2e-10	-0.0012282	0.0017028	0.47075
rs74086911	G	A	0.925459	0.0213284	0.00380682	2.1e-08	0.0038972	0.0026292	0.138267
rs7519626	C	T	0.323676	0.0121326	0.00213099	1.2e-08	-0.0020725	0.0014731	0.159452
rs7528604	G	A	0.565613	0.0139086	0.0020193	5.7e-12	0.001372	0.0013972	0.326099
rs7553348	G	A	0.437656	0.0138816	0.00201212	5.2e-12	-0.001306	0.0013904	0.347576
rs7569203	A	C	0.688725	-0.0155034	0.00216164	7.4e-13	0.0006893	0.0014949	0.644733
rs75742406	G	A	0.738854	0.0138607	0.00228363	1.3e-09	4.9167e-05	0.0015758	0.975111
rs76608582	C	A	0.953011	0.0311692	0.00495675	3.2e-10	-0.0031857	0.003397	0.348345
rs775758	A	T	0.432859	0.0115471	0.0020211	1.1e-08	0.0025967	0.0013974	0.0631539
rs7766610	C	A	0.182634	0.0181322	0.00258329	2.2e-12	0.002323	0.0017886	0.194017
rs7807019	A	G	0.540327	-0.0150158	0.00200375	6.7e-14	-0.0014466	0.0013844	0.29604
rs8042134	T	G	0.541083	-0.0143245	0.00201885	1.3e-12	-0.0015648	0.0013952	0.26206
rs8042849	C	T	0.34229	0.027689	0.00210636	1.8e-39	-0.0023266	0.0014545	0.109688
rs860326	C	T	0.427696	0.0120144	0.00202058	2.7e-09	0.0022901	0.0013952	0.100716
rs8614	C	A	0.817489	-0.0165145	0.002589	1.8e-10	-0.010532	0.0017929	4.25109e-09
rs889398	C	T	0.588005	0.013315	0.00203696	6.3e-11	-0.00030867	0.0014082	0.826498
rs9435340	T	A	0.344234	0.0120283	0.00210983	1.2e-08	-0.0013342	0.0014633	0.361885
rs9842947	C	T	0.326165	-0.0126394	0.00213359	3.1e-09	-0.00079622	0.0014768	0.58978
rs986391	G	A	0.366555	0.0160499	0.00207187	9.4e-15	-0.0015685	0.0014305	0.272873
rs9904288	T	C	0.707772	0.0121433	0.00219435	3.1e-08	0.0023807	0.001519	0.117047
rs9919670	G	A	0.612185	-0.0219648	0.00204772	7.6e-27	-0.0055792	0.0014179	8.3253e-05

## Sheet: 3. Initiaton - Headache 3
Data Sheet 3. Harmonised SNP set for two-sample MR analysis of smoking initiation on headaches for more than 3 months
SNP	effect_allele.exposure	other_allele.exposure	eaf.exposure	beta.exposure	se.exposure	pval.exposure	beta.outcome	se.outcome	pval.outcome
rs10001365	A	G	0.378728	-0.0152	0.002	4.32e-21	0.000233943	0.000787936	0.77
rs1004787	A	G	0.535785	0.0161	0.002	3.91e-24	5.68183e-05	0.000772605	0.94
rs10062607	A	C	0.635189	0.0103	0.002	2.28e-10	0.000282233	0.000788763	0.72
rs10119117	T	C	0.497018	0.00901	0.002	1.8e-08	0.000154567	0.000768018	0.84
rs10121930	A	T	0.508946	0.00969	0.002	8.01e-10	-0.000387795	0.000769243	0.61
rs10233018	G	A	0.512922	0.0139	0.002	1.49e-18	-0.000285149	0.000767726	0.71
rs1025910	C	G	0.294235	-0.0123	0.002	4.83e-13	0.00035066	0.000826075	0.67
rs10279261	A	G	0.629225	-0.0122	0.002	6.87e-14	0.000714227	0.000791921	0.37
rs10444314	G	T	0.428429	-0.00922	0.002	1.77e-08	0.00106464	0.000784572	0.17
rs10458563	G	A	0.190855	0.0171	0.002	2.17e-18	-0.00160327	0.000944729	0.09
rs1050847	T	C	0.550696	-0.0105	0.002	3.71e-11	0.0010709	0.000778856	0.17
rs10698713	A	G	0.0526839	-0.0201	0.004	1.84e-08	-0.00182127	0.00164429	0.27
rs10745324	G	A	0.672962	-0.00962	0.002	1.97e-08	-0.000359894	0.000800971	0.65
rs10753630	T	C	0.348907	0.0109	0.002	9.96e-11	0.000249531	0.000812078	0.76
rs10786721	A	C	0.416501	0.0179	0.002	7.91e-27	0.000146212	0.000784812	0.85
rs1084445	C	T	0.225646	-0.0121	0.002	1.8e-10	0.000626181	0.000904974	0.49
rs10927039	C	T	0.196819	-0.0127	0.002	2.39e-10	0.00157213	0.000985711	0.11
rs10950410	G	C	0.609344	-0.0113	0.002	1.54e-12	-0.000796163	0.000783867	0.31
rs11012726	C	T	0.33002	0.0143	0.002	4.25e-17	0.000236056	0.000838432	0.78
rs11078713	G	A	0.408549	-0.0126	0.002	2.77e-15	-0.000457238	0.000778686	0.56
rs11103667	T	C	0.178926	0.0129	0.002	1.47e-10	-0.000451016	0.000981395	0.65
rs1111578	T	G	0.15507	-0.0125	0.002	8.22e-09	-0.000450864	0.00103977	0.66
rs11130381	T	C	0.525845	-0.00862	0.002	4.83e-08	0.000372955	0.000770961	0.63
rs11162019	T	C	0.379722	-0.00971	0.002	3.4e-09	-0.000193292	0.000799816	0.81
rs11162976	C	A	0.306163	0.0108	0.002	6.47e-10	-0.000727181	0.000834423	0.38
rs111861749	A	G	0.124254	-0.0179	0.003	3.16e-12	0.000197112	0.00126181	0.88
rs11192160	C	G	0.185885	0.0139	0.002	8.66e-10	0.000513996	0.000992775	0.6
rs11210229	G	A	0.564612	-0.014	0.002	4.94e-18	-0.000155346	0.00078908	0.84
rs11258417	T	C	0.335984	-0.0101	0.002	3.83e-10	4.94343e-05	0.00078098	0.95
rs1126757	T	C	0.472167	0.0104	0.002	4.15e-11	0.00133029	0.000770327	0.084
rs114050142	A	T	0.0616302	-0.0227	0.003	2.56e-11	0.000500416	0.00161064	0.76
rs114900182	G	C	0.0586481	-0.0209	0.003	1.45e-12	-0.00114294	0.00145866	0.43
rs1155641	A	G	0.333996	0.0102	0.002	7.72e-10	0.000467608	0.000805618	0.56
rs11626595	T	C	0.156064	-0.0151	0.002	2.73e-12	0.000717381	0.00102154	0.48
rs11632439	G	A	0.44831	0.00898	0.002	1.31e-08	0.000460377	0.000768333	0.55
rs11656151	G	A	0.200795	-0.0128	0.002	5.61e-12	-0.00140935	0.000907783	0.12
rs11673452	C	T	0.11332	0.015	0.003	3.4e-09	-0.00107786	0.00120583	0.37
rs11693702	A	T	0.416501	0.014	0.002	9.33e-19	0.00165617	0.000770278	0.032
rs11695197	A	G	0.115308	0.0138	0.002	6.28e-09	-0.00123597	0.00124926	0.32
rs11716705	G	A	0.267396	0.0117	0.002	1.4e-10	-0.000207657	0.000886667	0.81
rs11720703	T	C	0.506958	0.0109	0.002	5.58e-12	-0.000568983	0.000765719	0.46
rs11742625	C	T	0.115308	0.0157	0.002	2.19e-10	-0.00014759	0.00120993	0.9
rs11756490	A	T	0.129225	-0.0137	0.002	6.2e-09	-0.000849197	0.00114034	0.46
rs11865123	A	T	0.27336	0.0106	0.002	4.1e-08	-0.000693992	0.000877163	0.43
rs11873164	T	C	0.131213	-0.0155	0.002	1.63e-12	-0.000450369	0.00104496	0.67
rs11926232	G	A	0.0467197	0.0206	0.004	1.16e-08	-8.02597e-05	0.00171209	0.96
rs12027999	C	T	0.151093	-0.0184	0.002	1.54e-13	-0.00215396	0.00115681	0.063
rs12036050	C	T	0.284294	0.0115	0.002	7.18e-11	0.000427049	0.00084622	0.61
rs12079063	G	A	0.447316	-0.00872	0.002	3.88e-08	-0.000987314	0.00077212	0.2
rs12112638	G	A	0.234592	-0.0122	0.002	8.74e-12	0.000481775	0.000872597	0.58
rs12133063	A	C	0.371769	0.0116	0.002	1.15e-12	0.000295271	0.00080835	0.71
rs12209775	G	C	0.530815	-0.0101	0.002	1.29e-10	-7.02793e-05	0.000769795	0.93
rs12441907	A	C	0.166998	-0.015	0.002	6.09e-14	-0.000759132	0.000977818	0.44
rs1246265	C	T	0.701789	0.0116	0.002	1.27e-11	7.23556e-05	0.000835075	0.93
rs12485391	A	C	0.12326	0.0138	0.002	1.89e-08	-0.000446676	0.00118426	0.71
rs12600466	T	A	0.301193	0.0115	0.002	1.3e-11	0.00108235	0.000816564	0.19
rs12632110	G	A	0.663022	-0.0138	0.002	1.18e-16	-0.000360678	0.000809524	0.66
rs12642744	T	G	0.757455	-0.0124	0.002	5.98e-11	0.000346989	0.000873246	0.69
rs12685816	A	G	0.150099	0.0145	0.002	1.66e-10	-7.90911e-05	0.00108649	0.94
rs12714017	C	T	0.532803	0.0103	0.002	6.57e-10	-0.000842918	0.000769152	0.27
rs12742446	T	G	0.630219	0.0119	0.002	2.74e-10	-0.000135591	0.00081562	0.87
rs12760908	T	C	0.297217	0.0109	0.002	3.9e-08	-0.000252316	0.000856566	0.77
rs1291865	T	G	0.531809	0.0116	0.002	2.12e-13	-0.00256256	0.000771228	0.00089
rs12923427	T	C	0.219682	-0.0136	0.002	4.96e-12	-0.000274845	0.000925832	0.77
rs12945403	C	T	0.616302	-0.00941	0.002	1.79e-08	0.00182886	0.00081406	0.025
rs13009008	G	A	0.651093	-0.0097	0.002	6.92e-09	-0.000709172	0.00081746	0.39
rs13030994	A	G	0.508946	0.0207	0.002	2.42e-39	0.00123037	0.000767151	0.11
rs13145728	C	G	0.360835	-0.0122	0.002	6.87e-14	-0.00157855	0.000789865	0.046
rs13162305	T	A	0.33499	0.00975	0.002	1.15e-08	0.000529099	0.000817567	0.52
rs13246563	G	C	0.550696	-0.013	0.002	3.99e-14	-0.000969195	0.000772102	0.21
rs13255625	G	A	0.695825	0.0116	0.002	4.03e-12	0.000511718	0.000813934	0.53
rs13261725	C	G	0.261431	0.0131	0.002	3.43e-13	0.0014265	0.000877917	0.1
rs13301073	A	G	0.348907	0.0109	0.002	3.13e-11	-0.000813772	0.000793436	0.31
rs1334557	T	C	0.245527	0.0132	0.002	1.51e-12	0.00223875	0.000895589	0.012
rs13377168	A	T	0.491054	-0.0146	0.002	2.16e-20	4.31397e-05	0.000770148	0.96
rs13398418	A	T	0.259443	0.0119	0.002	2.09e-11	0.000741901	0.000882075	0.4
rs134529	C	T	0.379722	-0.0116	0.002	8.86e-13	6.15212e-05	0.000789435	0.94
rs1381287	T	C	0.50497	0.0123	0.002	7.51e-15	-0.00100207	0.000773149	0.19
rs1392446	T	C	0.532803	0.00981	0.002	5.6e-10	0.00164156	0.00077336	0.034
rs1435679	A	G	0.581511	0.01	0.002	2.86e-10	0.000638751	0.000773949	0.41
rs143909875	C	T	0.107356	0.0176	0.003	3.74e-12	-0.000340139	0.00126815	0.79
rs146628116	A	T	0.379722	0.0144	0.002	1.43e-14	-0.000492639	0.000790958	0.53
rs147052174	T	G	0.0149105	0.0344	0.006	1.31e-08	0.0051154	0.00281637	0.069
rs1485272	C	T	0.37674	-0.00907	0.002	4.07e-08	0.000153592	0.000809961	0.85
rs1490683	C	T	0.333996	-0.00982	0.002	2.84e-08	0.000604857	0.000797661	0.45
rs1499982	T	C	0.835984	0.0216	0.002	3.01e-23	-0.000444317	0.00108388	0.68
rs1503211	A	G	0.454274	0.00999	0.002	3.43e-10	0.000335978	0.000771242	0.66
rs1565735	A	T	0.199801	-0.0232	0.002	7.49e-32	0.000236194	0.0009635	0.81
rs160631	G	T	0.728628	-0.0105	0.002	3.56e-09	-0.000995059	0.000873412	0.25
rs16896199	T	A	0.166998	0.0118	0.002	5.61e-09	0.000178416	0.000990922	0.86
rs16975171	A	C	0.10835	-0.0172	0.003	5.29e-09	-0.000676996	0.00141682	0.63
rs172032	C	T	0.425447	0.00901	0.002	1.56e-08	0.000237838	0.000776097	0.76
rs1733756	G	A	0.49503	0.0101	0.002	1.23e-10	-0.000912722	0.000768733	0.24
rs17432775	T	C	0.224652	-0.0105	0.002	2.55e-08	-0.00176302	0.000908967	0.052
rs17594561	G	A	0.416501	0.00966	0.002	1.27e-09	-0.000787925	0.000777217	0.31
rs1776631	C	T	0.774354	-0.0106	0.002	3.92e-08	0.000771013	0.000918038	0.4
rs1899689	T	C	0.379722	0.00909	0.002	1.72e-08	0.00117931	0.000787583	0.13
rs192477591	T	C	0.500994	0.0116	0.002	1.73e-08	0.000257489	0.000775153	0.74
rs1937443	G	C	0.568588	0.014	0.002	1.27e-18	0.000971615	0.000778144	0.21
rs1945737	C	T	0.514911	-0.00968	0.002	8.19e-10	-0.00133295	0.000776606	0.086
rs1971318	T	C	0.129225	0.0156	0.002	7.8e-13	0.000948055	0.00105154	0.37
rs1994247	T	G	0.514911	0.0122	0.002	1.25e-14	-0.00150054	0.00076834	0.051
rs2022815	A	G	0.335984	0.0104	0.002	1.12e-09	-0.000737146	0.000819346	0.37
rs2072155	C	T	0.699801	0.0128	0.002	1.16e-13	0.000441085	0.000836509	0.6
rs2135160	C	T	0.0914513	0.0157	0.003	8.23e-09	0.00183066	0.00127652	0.15
rs2163413	G	A	0.175944	-0.0138	0.002	3.06e-11	-0.000962666	0.000994133	0.33
rs2173019	A	T	0.170974	0.0131	0.002	3.47e-10	0.00110481	0.00100277	0.27
rs2237303	A	G	0.656064	-0.0102	0.002	6.37e-10	-0.00195848	0.000809545	0.016
rs2289791	T	G	0.240557	-0.0128	0.002	2.87e-12	0.00103621	0.000897604	0.25
rs2292239	G	T	0.666998	0.0108	0.002	1.03e-10	0.00318572	0.000804436	7.5e-05
rs2313500	T	C	0.244533	0.0128	0.002	1.99e-12	-0.000585444	0.000888472	0.51
rs2402821	A	G	0.62326	0.0103	0.002	3.51e-09	-0.00061654	0.000788824	0.43
rs2678903	G	A	0.591451	0.0104	0.002	1.25e-10	0.00128629	0.000781479	0.1
rs2708630	T	C	0.691849	-0.0102	0.002	9.99e-10	0.00231057	0.000807582	0.0042
rs2711607	T	G	0.157058	0.0114	0.002	4.09e-08	-0.000217536	0.00101424	0.83
rs2783130	G	A	0.502982	-0.00877	0.002	2.71e-08	0.00107972	0.000768033	0.16
rs2876586	A	G	0.407555	0.00905	0.002	1.88e-08	0.00113588	0.000785483	0.15
rs288181	T	C	0.317097	-0.00923	0.002	4.11e-08	0.000767569	0.000817447	0.35
rs2939756	A	G	0.489066	-0.0103	0.002	6.87e-11	0.000293552	0.000769992	0.7
rs3110590	A	C	0.248509	0.0111	0.002	1.22e-09	-0.00139588	0.000887196	0.12
rs3213876	C	T	0.315109	0.0115	0.002	5.08e-12	-0.00040759	0.000806545	0.61
rs326341	A	G	0.462227	-0.0101	0.002	6.16e-10	0.00121119	0.00077056	0.12
rs332827	A	G	0.452286	-0.00893	0.002	2.81e-08	0.00128902	0.000770592	0.094
rs34367058	T	C	0.170974	0.0138	0.002	1.36e-13	3.01396e-05	0.000892854	0.97
rs34488670	C	T	0.206759	0.0176	0.002	8.73e-20	-0.000313667	0.000942809	0.74
rs34638471	A	G	0.360835	-0.00987	0.002	2.49e-08	-0.0025255	0.000806885	0.0017
rs35891966	A	G	0.0715706	-0.019	0.003	6.52e-10	0.00144226	0.00148306	0.33
rs3781295	A	G	0.387674	-0.0116	0.002	1.13e-12	0.000518084	0.000796203	0.52
rs3801289	C	A	0.363817	-0.0115	0.002	3.64e-12	-0.000427983	0.000812914	0.6
rs3814994	T	G	0.373757	0.00962	0.002	7.44e-09	0.00152392	0.000814758	0.061
rs3867541	A	G	0.340954	-0.0101	0.002	9.15e-09	-0.00165946	0.00089251	0.063
rs3895907	G	A	0.548708	-0.0129	0.002	1.56e-14	0.00137005	0.000774019	0.077
rs3905125	T	C	0.542744	0.0104	0.002	4.28e-11	-0.000233001	0.000775533	0.76
rs3934797	A	G	0.171968	-0.0151	0.002	1.9e-13	-0.00229174	0.000975238	0.019
rs39784	A	C	0.722664	0.0115	0.002	6.41e-11	0.00261851	0.000865359	0.0025
rs404263	T	C	0.65507	-0.0112	0.002	1.55e-10	-0.0022277	0.000789707	0.0048
rs4044321	G	A	0.668986	-0.0164	0.002	3.04e-23	0.00204978	0.000799296	0.01
rs4374330	T	C	0.764414	0.0127	0.002	3.73e-12	0.000299407	0.000882734	0.73
rs4401691	G	C	0.531809	-0.00951	0.002	9.42e-09	0.000826658	0.000771995	0.28
rs4479577	T	C	0.498012	0.00898	0.002	2.11e-08	0.000489979	0.0007717	0.53
rs4543592	C	T	0.49006	0.012	0.002	2.51e-14	-0.000688783	0.000768014	0.37
rs4571506	T	C	0.481113	-0.0151	0.002	1.64e-21	-0.0016529	0.000770699	0.032
rs4579569	A	G	0.499006	0.0122	0.002	1.23e-14	-0.00073065	0.000768544	0.34
rs465646	A	G	0.849901	-0.0236	0.002	1.7e-28	-0.000839727	0.00104992	0.42
rs4659805	T	G	0.605368	0.00936	0.002	8.36e-09	-0.000522545	0.00079124	0.51
rs4751614	T	A	0.23161	0.0122	0.002	6.35e-11	-0.000317854	0.000911265	0.73
rs4785187	A	G	0.244533	0.0119	0.002	2.03e-10	0.000437721	0.000923557	0.64
rs4819027	G	C	0.718688	-0.00989	0.002	1.34e-08	-0.000838607	0.000844854	0.32
rs4837631	T	C	0.457256	-0.00949	0.002	3.54e-09	0.00146195	0.000769462	0.057
rs4857114	T	C	0.406561	0.00881	0.002	3.03e-08	-0.00203469	0.000773057	0.0085
rs4888444	G	A	0.0397614	-0.0245	0.004	6.84e-10	-0.000851048	0.00182581	0.64
rs4944844	C	T	0.84493	-0.0133	0.002	2.33e-10	0.000249142	0.00102873	0.81
rs540356	A	C	0.370775	0.0116	0.002	4.07e-13	8.5449e-05	0.000784998	0.91
rs540860	G	A	0.562624	0.0117	0.002	3.18e-13	-0.00241592	0.000770218	0.0017
rs551739	T	A	0.694831	0.0102	0.002	4.42e-09	-0.000721159	0.000843345	0.39
rs557544	C	T	0.356859	-0.00945	0.002	2.82e-08	-0.000682393	0.000845837	0.42
rs55921136	C	T	0.240557	-0.0136	0.002	1.9e-12	-0.0016522	0.000956929	0.084
rs55942317	A	G	0.0795229	0.0173	0.003	4.08e-11	-0.000301256	0.00134851	0.82
rs56169608	A	G	0.441352	0.00906	0.002	1e-08	0.0016991	0.000775681	0.028
rs56225373	G	T	0.158052	0.016	0.003	3.13e-08	0.00170504	0.00112805	0.13
rs56348592	G	A	0.142147	0.0126	0.002	1.81e-08	-0.00116749	0.00109041	0.28
rs56820925	T	C	0.354871	-0.0108	0.002	2.25e-10	-0.000485854	0.000796309	0.54
rs574835	A	G	0.365805	-0.0103	0.002	2.33e-10	7.93101e-05	0.000790716	0.92
rs5751239	T	C	0.527833	-0.0102	0.002	1.02e-10	0.000332723	0.000769975	0.67
rs58400863	A	G	0.385686	-0.0114	0.002	5.03e-12	0.00172925	0.000813827	0.034
rs58547189	A	G	0.245527	-0.0106	0.002	1.73e-08	-0.000329166	0.000874947	0.71
rs60453921	A	T	0.150099	0.0127	0.002	1.06e-09	0.00124099	0.0010448	0.23
rs6088618	A	G	0.4334	-0.0108	0.002	5.89e-11	-0.00157793	0.000772504	0.041
rs6141314	A	G	0.215706	0.0131	0.002	3.59e-13	0.00420214	0.000901716	3.2e-06
rs61533748	C	T	0.377734	0.0104	0.002	1.5e-10	-0.00148934	0.000788262	0.059
rs61959481	A	G	0.203777	-0.0123	0.002	2.06e-10	0.00128806	0.000998718	0.2
rs62107261	C	T	0.0447316	-0.0259	0.004	2.13e-11	0.0028138	0.0017932	0.12
rs62135525	T	C	0.0387674	-0.0221	0.004	4.61e-09	-0.00163249	0.00176786	0.36
rs62181771	A	G	0.559642	0.00989	0.002	4.47e-10	-0.00071293	0.000775353	0.36
rs62250713	G	A	0.633201	-0.0189	0.002	1.63e-30	0.000690476	0.000798673	0.39
rs62254171	A	G	0.0149105	0.031	0.005	3.73e-09	0.00294391	0.00258618	0.25
rs62258903	G	C	0.127237	-0.0158	0.002	7.2e-12	-0.000754815	0.00111758	0.5
rs62266876	G	C	0.0725646	0.0154	0.003	3.06e-08	0.00125128	0.00134437	0.35
rs62419578	A	T	0.122266	0.0131	0.002	1.08e-08	6.96939e-05	0.00110697	0.95
rs6265	T	C	0.196819	-0.0199	0.002	1.86e-22	0.00116937	0.000976515	0.23
rs6438208	A	G	0.248509	-0.0104	0.002	7.33e-09	-0.000380366	0.000920089	0.68
rs6464024	T	C	0.437376	-0.0121	0.002	3.38e-14	-0.000618632	0.00077449	0.42
rs6472232	G	T	0.375746	-0.00942	0.002	1.43e-08	-1.88898e-05	0.000805313	0.98
rs6497840	A	G	0.713718	0.0128	0.002	1.13e-12	0.000869192	0.00084867	0.31
rs6598539	C	T	0.512922	0.011	0.002	5.76e-12	0.00112542	0.00076838	0.14
rs66480876	G	C	0.442346	0.009	0.002	1.38e-08	0.000609495	0.000773029	0.43
rs66680800	T	G	0.430418	-0.0125	0.002	1.13e-14	0.000999267	0.000782731	0.2
rs6705147	T	C	0.322068	0.00986	0.002	5.24e-09	-0.00122544	0.000817954	0.13
rs6728726	C	T	0.83002	0.0187	0.002	4.27e-19	-0.00080015	0.00101326	0.43
rs6852117	G	C	0.40159	-0.0118	0.002	1.97e-13	0.000629322	0.000777298	0.42
rs6861333	G	C	0.357853	-0.0106	0.002	3.12e-10	0.00238487	0.00078731	0.0025
rs6868892	T	C	0.50497	0.0101	0.002	1.92e-08	8.10505e-05	0.000766236	0.92
rs6959670	T	C	0.355865	0.00987	0.002	7.29e-09	0.000255452	0.000831306	0.76
rs6973168	G	C	0.590457	-0.00946	0.002	2.7e-09	0.00104807	0.00077914	0.18
rs7092291	T	C	0.412525	-0.00986	0.002	7.74e-10	-0.000333043	0.00077622	0.67
rs7127712	T	A	0.434394	0.0273	0.002	2.19e-65	0.000360389	0.000787238	0.65
rs71367545	A	G	0.161034	0.0124	0.002	1.7e-10	0.000717958	0.000942115	0.45
rs71491832	G	C	0.0745527	-0.0183	0.003	3.72e-10	-0.0012347	0.00144885	0.39
rs71627577	G	A	0.119284	-0.017	0.002	5.15e-12	0.00270564	0.00123769	0.029
rs7195043	T	C	0.444334	-0.00883	0.002	2.13e-08	-0.000248578	0.000779747	0.75
rs7205551	A	G	0.434394	0.0102	0.002	1.15e-09	0.000323254	0.000774903	0.68
rs7224742	T	C	0.633201	-0.011	0.002	1.02e-11	0.000320547	0.000791289	0.69
rs72664906	C	T	0.119284	0.0143	0.002	1.85e-09	-0.00132046	0.00114015	0.25
rs72733235	C	T	0.177932	0.0127	0.002	1.86e-09	-0.000650754	0.00103839	0.53
rs72789627	T	C	0.134195	-0.0171	0.002	1.54e-13	-0.00108515	0.00111326	0.33
rs72904370	C	G	0.217694	-0.0108	0.002	1.59e-08	0.000623277	0.000931473	0.5
rs7333559	A	G	0.791252	-0.014	0.002	3.24e-13	0.00149602	0.000948592	0.11
rs745570	G	A	0.49503	-0.0104	0.002	8.7e-11	0.000245841	0.000766324	0.75
rs7585579	G	C	0.516899	0.0126	0.002	1.29e-14	-0.000451947	0.000774371	0.56
rs76132272	T	C	0.055666	0.018	0.003	9.43e-09	-0.00313483	0.00147239	0.033
rs7629352	G	A	0.296223	0.00986	0.002	7.82e-09	0.00051232	0.000836812	0.54
rs763053	C	T	0.267396	-0.0149	0.002	6.71e-16	-0.00114523	0.00092307	0.21
rs76608582	A	C	0.0457256	-0.0267	0.004	2.76e-13	0.00196992	0.00187847	0.29
rs7666804	C	T	0.393638	-0.0109	0.002	1.18e-08	0.000824094	0.000791026	0.3
rs77307359	C	T	0.21173	-0.0112	0.002	2.07e-08	-0.000551849	0.000976867	0.57
rs7788527	C	T	0.686879	0.00952	0.002	1.58e-08	0.000931361	0.000820369	0.26
rs7804551	G	A	0.163022	-0.0152	0.002	1.09e-12	0.00110682	0.00106033	0.3
rs78175438	C	T	0.11829	0.0162	0.002	2.02e-11	0.0021415	0.0011451	0.061
rs7829715	C	T	0.560636	-0.0117	0.002	1.3e-13	0.0006415	0.000769099	0.4
rs7830359	T	C	0.350895	-0.0103	0.002	3.88e-09	-9.23426e-05	0.000805786	0.91
rs79222572	G	T	0.255467	0.0103	0.002	1.53e-08	0.00169299	0.000886808	0.056
rs7929518	G	A	0.772366	0.0116	0.002	9.06e-10	0.00162663	0.000929931	0.08
rs7947391	G	A	0.577535	0.00929	0.002	7.55e-09	-0.00243721	0.000782839	0.0019
rs7969559	G	A	0.681909	-0.011	0.002	3.28e-10	0.00177968	0.00085433	0.037
rs7984311	A	G	0.387674	0.00921	0.002	1.77e-08	4.05255e-05	0.000800592	0.96
rs7986094	C	A	0.694831	0.00988	0.002	5.99e-09	-0.00190007	0.000837887	0.023
rs8001839	G	A	0.323062	0.0094	0.002	3.74e-08	-0.000638078	0.000822122	0.44
rs8067305	A	G	0.574553	0.011	0.002	4.95e-12	-0.0013072	0.000778059	0.093
rs8069451	C	T	0.246521	0.0112	0.002	1.02e-09	-0.00196285	0.000888093	0.027
rs846781	C	T	0.737575	-0.0115	0.002	4.8e-11	-0.000675659	0.000855972	0.43
rs853684	C	T	0.380716	-0.0116	0.002	8.55e-13	-0.00174616	0.000784195	0.026
rs888292	T	A	0.295229	-0.0107	0.002	2.03e-09	-0.000230407	0.000847843	0.79
rs911781	G	A	0.568588	-0.00878	0.002	4.99e-08	-0.000598859	0.000772473	0.44
rs9323328	G	A	0.526839	-0.0108	0.002	7.25e-12	-5.62122e-05	0.000770497	0.94
rs9375371	A	G	0.293241	0.013	0.002	1.41e-13	-0.00119377	0.000866604	0.17
rs9402093	T	G	0.691849	0.0101	0.002	3.38e-09	0.000588504	0.000828201	0.48
rs9423279	G	C	0.638171	-0.0108	0.002	9.64e-11	0.00105958	0.000823243	0.2
rs951740	A	G	0.636183	0.0172	0.002	3.78e-26	-0.000221077	0.000792671	0.78
rs9529052	A	T	0.506958	-0.0118	0.002	1.85e-13	-0.00165406	0.000767248	0.031
rs9538536	G	T	0.668986	-0.00936	0.002	4.28e-08	-0.00085783	0.00083808	0.31
rs9541499	G	T	0.082505	-0.0165	0.003	2.16e-08	-0.00175865	0.00143734	0.22
rs9613472	G	A	0.541749	0.00867	0.002	4.02e-08	-0.00172149	0.000773975	0.026
rs9627272	C	G	0.389662	-0.00991	0.002	1.28e-09	0.000439037	0.000787366	0.58
rs963354	A	C	0.704771	0.0107	0.002	2.35e-10	0.00244425	0.000819097	0.0028
rs9679319	G	T	0.56163	0.0175	0.002	4.52e-23	-0.00134579	0.000766678	0.079
rs9763225	G	A	0.26839	0.0139	0.002	5.38e-12	1.74407e-05	0.000857747	0.98
rs993700	C	T	0.767396	-0.0141	0.002	1e-13	-6.14088e-05	0.000920978	0.95
rs9987376	G	T	0.569583	-0.0137	0.002	1.02e-17	0.000285878	0.00077695	0.71

## Sheet: 4. Lifetime - Headache 3
Data Sheet 4. Harmonised SNP set for two-sample MR analysis of lifetime smoking on headaches for more than 3 months
SNP	effect_allele.exposure	other_allele.exposure	eaf.exposure	beta.exposure	se.exposure	pval.exposure	beta.outcome	se.outcome	pval.outcome
rs10052591	T	C	0.573358	0.0121033	0.00202038	2.1e-09	-0.00117406	0.000776337	0.13
rs10226228	A	G	0.62964	-0.0164406	0.00207061	2e-15	-0.000558416	0.000796102	0.48
rs10282292	C	T	0.361838	0.0129136	0.00208484	5.9e-10	0.000116357	0.000802353	0.88
rs1050847	C	T	0.425845	0.0114847	0.00202451	1.4e-08	-0.0010709	0.000778856	0.17
rs10823968	A	T	0.632969	0.0117224	0.00209303	2.1e-08	0.00101014	0.000803451	0.21
rs10879871	T	G	0.343436	-0.0138037	0.00210088	5e-11	-0.00113037	0.000808481	0.16
rs10918701	G	A	0.372247	0.0115616	0.00206324	2.1e-08	0.000946558	0.000793897	0.23
rs10922907	A	T	0.45105	0.0146609	0.00200999	3e-13	0.00040121	0.000772301	0.6
rs11210229	A	G	0.383666	0.0168614	0.00205002	2e-16	0.000155346	0.00078908	0.84
rs112282219	G	A	0.958949	-0.0333802	0.00504918	3.8e-11	0.00083605	0.00192055	0.66
rs11255908	T	G	0.743485	-0.0145118	0.00228828	2.3e-10	-0.00200233	0.000884356	0.024
rs113382419	C	A	0.889325	-0.0406823	0.00318981	3e-37	0.00313754	0.0012176	0.01
rs11768481	C	A	0.666168	0.012986	0.00212481	9.9e-10	0.00029541	0.000816514	0.72
rs11783093	C	T	0.838811	0.0226366	0.00273274	1.2e-16	-0.000645727	0.00104796	0.54
rs11861214	G	T	0.78364	0.0136177	0.00242727	2e-08	0.00134882	0.000933886	0.15
rs1193237	G	C	0.439176	-0.0111834	0.00201317	2.8e-08	0.000106067	0.000773468	0.89
rs11948770	T	C	0.768248	-0.0147497	0.00237063	4.9e-10	-0.00367673	0.00091098	5.4e-05
rs12202536	A	G	0.512754	-0.0118643	0.00199711	2.8e-09	-0.00017656	0.000766871	0.82
rs1221148	C	G	0.587062	0.0132059	0.00202751	7.3e-11	-0.00164496	0.000778253	0.035
rs12244388	G	A	0.661124	-0.0190924	0.00210967	1.4e-19	0.000274981	0.000811605	0.73
rs1246265	T	C	0.30456	-0.012774	0.00217442	4.2e-09	-7.23556e-05	0.000835075	0.93
rs12481282	G	C	0.722343	-0.0128868	0.00223246	7.8e-09	-0.00110617	0.000857199	0.2
rs12623702	A	G	0.613375	-0.0140811	0.00205742	7.7e-12	4.88537e-05	0.000790606	0.95
rs12708665	A	G	0.284632	-0.0130936	0.00221735	3.5e-09	0.00237208	0.000852098	0.0054
rs12831617	C	T	0.764305	-0.0132341	0.0023532	1.9e-08	-0.00167297	0.000907338	0.065
rs12967855	A	G	0.331225	0.0117991	0.00213159	3.1e-08	0.0031985	0.000818796	9.4e-05
rs13009008	A	G	0.327713	0.0124389	0.00212287	4.6e-09	0.000709172	0.00081746	0.39
rs13016665	C	A	0.576725	-0.0122296	0.00203427	1.8e-09	3.60769e-05	0.000782194	0.96
rs13153393	A	G	0.883937	-0.0198054	0.0031315	2.5e-10	-0.00151773	0.0012034	0.21
rs13296519	G	T	0.606385	-0.0139786	0.00204447	8.1e-12	0.00114642	0.000784257	0.14
rs136233	A	G	0.809084	-0.0143458	0.00254922	1.8e-08	-0.00112557	0.000976568	0.25
rs147412694	G	A	0.850009	-0.016675	0.00280782	2.9e-09	-0.00136645	0.00107828	0.21
rs17309874	G	A	0.740357	-0.0162676	0.00228	9.7e-13	-0.000545318	0.000872659	0.53
rs17553262	A	C	0.884605	-0.018346	0.0031433	5.3e-09	0.00071891	0.00120308	0.55
rs17576594	G	A	0.7235	0.0157782	0.00223569	1.7e-12	0.000236871	0.000858712	0.78
rs1922018	C	T	0.364422	0.0144563	0.0020716	3e-12	0.000812759	0.000795501	0.31
rs1931263	G	T	0.510321	-0.0109635	0.0019968	4e-08	-0.000765796	0.000767185	0.32
rs1933270	T	G	0.363726	0.0132827	0.00207213	1.5e-10	0.000192356	0.0007967	0.81
rs202645	A	G	0.202939	-0.0146393	0.00248551	3.9e-09	-0.000909868	0.000955187	0.34
rs2062882	G	A	0.586782	-0.0116862	0.00204605	1.1e-08	-0.00149768	0.000785855	0.057
rs2080870	A	T	0.258107	0.0124394	0.00228033	4.9e-08	0.000135836	0.000874855	0.88
rs2254710	C	A	0.236356	0.0129629	0.0023499	3.5e-08	-0.000300078	0.000900714	0.74
rs2401924	G	C	0.501955	0.0152329	0.0020015	2.7e-14	-0.000682299	0.000768849	0.37
rs245774	A	G	0.271691	-0.0129912	0.00224741	7.4e-09	-0.00259967	0.000862525	0.0026
rs2675638	G	A	0.58057	0.0122456	0.00201751	1.3e-09	0.000626366	0.000774485	0.42
rs2678670	A	T	0.485528	0.0125802	0.00199934	3.1e-10	-0.0012016	0.000768214	0.12
rs2838834	C	T	0.699459	-0.0134939	0.00218279	6.3e-10	-0.000546979	0.000836696	0.51
rs28485305	C	T	0.631482	0.0115368	0.00207327	2.6e-08	-0.000113345	0.000796372	0.89
rs2867112	T	G	0.834596	0.0213012	0.00271966	4.8e-15	-0.0007009	0.00104572	0.5
rs2890772	G	T	0.413181	-0.0197373	0.00202695	2.1e-22	-0.00187804	0.000779506	0.016
rs2894808	T	A	0.922121	-0.0220434	0.00373367	3.5e-09	-0.00398978	0.00143707	0.0055
rs317021	T	A	0.814287	-0.0166669	0.00258047	1.1e-10	0.00382241	0.000987158	0.00011
rs326341	G	A	0.524943	0.0135952	0.00200641	1.2e-11	-0.00121119	0.00077056	0.12
rs329120	C	T	0.580672	0.0139149	0.0020246	6.3e-12	0.00230251	0.000778359	0.0031
rs34866095	A	G	0.686187	-0.0123514	0.00216939	1.2e-08	-0.00125883	0.000833427	0.13
rs348809	A	G	0.347637	-0.0119362	0.00209798	1.3e-08	-0.000412182	0.000806326	0.61
rs35169606	T	G	0.612204	0.0126458	0.00208045	1.2e-09	-0.000789677	0.000798111	0.32
rs35175834	G	A	0.78844	-0.0236354	0.00244733	4.6e-22	0.000363499	0.000939515	0.7
rs35343344	C	A	0.732713	0.0132296	0.00229959	8.8e-09	0.000274509	0.000883474	0.76
rs359243	T	C	0.392886	-0.0125643	0.00205385	9.5e-10	0.00059822	0.000788891	0.45
rs369230	G	T	0.307565	-0.0130961	0.0021772	1.8e-09	0.000195012	0.000834424	0.82
rs3742365	T	C	0.595136	-0.0155515	0.00204017	2.5e-14	-0.000876844	0.000781751	0.26
rs3769949	T	A	0.527845	-0.0118968	0.00199656	2.5e-09	-0.000762555	0.000768111	0.32
rs3811038	T	C	0.723852	-0.0137529	0.00224413	8.9e-10	-0.000766213	0.000861069	0.37
rs3896224	A	G	0.585286	0.0138715	0.00204309	1.1e-11	0.000669894	0.000785711	0.39
rs421983	T	C	0.519028	0.0125466	0.00199653	3.3e-10	3.06014e-05	0.000766925	0.97
rs4391802	A	G	0.707464	0.0148688	0.00220154	1.4e-11	-0.00262925	0.000845171	0.0019
rs4473348	A	T	0.249978	-0.0150311	0.00230076	6.4e-11	-0.000178575	0.000884017	0.84
rs4543592	T	C	0.519912	-0.0124817	0.00200156	4.5e-10	0.000688783	0.000768014	0.37
rs4571506	C	T	0.539523	0.01135	0.00200533	1.5e-08	0.0016529	0.000770699	0.032
rs4671357	T	C	0.518819	-0.0136046	0.00200273	1.1e-11	-0.000489481	0.000769758	0.52
rs4731925	C	T	0.315607	-0.0119485	0.00214726	2.6e-08	-0.000253585	0.000823756	0.76
rs4814873	C	T	0.76659	0.0139943	0.00235785	2.9e-09	0.000653365	0.000906898	0.47
rs4949465	T	C	0.869552	-0.0167224	0.00296521	1.7e-08	0.00111658	0.00114241	0.33
rs4957528	A	C	0.208497	-0.0145855	0.00248141	4.2e-09	-0.000772455	0.000953379	0.42
rs549845	G	A	0.301161	0.0162264	0.0021737	8.3e-14	-0.000226232	0.000835735	0.79
rs57611503	G	A	0.484578	0.0111575	0.00203205	4e-08	0.000899158	0.000779701	0.25
rs6011779	C	T	0.191239	0.0275431	0.00254123	2.3e-27	-0.00159777	0.000979024	0.1
rs60952428	T	C	0.909149	0.0193238	0.00348602	3e-08	0.000748861	0.00134533	0.58
rs6119897	G	A	0.761716	-0.018449	0.00234441	3.6e-15	-0.00360147	0.00090052	6.4e-05
rs61796681	A	T	0.912365	-0.0193316	0.00352664	4.2e-08	-0.000305516	0.00134916	0.82
rs62098013	G	A	0.63991	-0.0123437	0.00209905	4.1e-09	-0.00102228	0.000804672	0.2
rs62135536	C	T	0.968256	0.0350779	0.00570835	8e-10	-0.000584411	0.00216933	0.79
rs62155874	A	G	0.87336	-0.0243618	0.00300495	5.2e-16	-0.000292635	0.00115181	0.8
rs62175972	T	C	0.965939	0.031334	0.00555725	1.7e-08	0.00335381	0.00214583	0.12
rs624833	T	G	0.694697	0.0133797	0.00216656	6.6e-10	0.000153788	0.00083162	0.85
rs6562474	C	G	0.650606	0.0120591	0.0021053	1e-08	-0.00062287	0.00081019	0.44
rs6598539	T	C	0.488672	-0.0117442	0.002002	4.5e-09	-0.00112542	0.00076838	0.14
rs6741228	T	C	0.433309	0.0114304	0.00202249	1.6e-08	-0.0014703	0.000777512	0.059
rs67596067	G	A	0.648812	-0.0127904	0.00210146	1.2e-09	-0.00156004	0.000805636	0.053
rs6778080	T	C	0.267372	0.0160143	0.00225676	1.3e-12	0.00138219	0.000866192	0.11
rs6779302	G	T	0.632921	-0.0126115	0.00207375	1.2e-09	-0.00101764	0.000795503	0.2
rs6935954	A	G	0.421108	0.0138063	0.00202003	8.2e-12	0.000337859	0.000775489	0.66
rs6957896	C	T	0.503261	-0.0109283	0.00199846	4.5e-08	0.000516487	0.000768441	0.5
rs6962772	A	G	0.845551	0.0159421	0.00276142	7.8e-09	-0.00112353	0.00106002	0.29
rs7039819	G	A	0.427307	0.0125853	0.00202448	5.1e-10	-0.00134744	0.000777095	0.083
rs7077678	C	T	0.623429	0.0123201	0.00206878	2.6e-09	-0.00147023	0.000794347	0.064
rs71367545	G	A	0.790533	-0.0148697	0.00245501	1.4e-09	-0.000717958	0.000942115	0.45
rs7155595	A	C	0.674282	-0.0127543	0.00213986	2.5e-09	0.00101659	0.000821531	0.22
rs71627581	G	A	0.888811	0.0191015	0.00316813	1.6e-09	-0.002062	0.00121049	0.088
rs72674867	A	T	0.764568	0.0129503	0.00235438	3.8e-08	0.000547875	0.000905052	0.54
rs72678864	G	A	0.828591	0.0178426	0.00264939	1.6e-11	0.00222717	0.00101258	0.028
rs7297175	T	C	0.431355	-0.0116951	0.00201611	6.6e-09	-0.00203399	0.000773897	0.0086
rs732083	G	A	0.333362	0.012029	0.00212261	1.5e-08	-0.00158861	0.000814821	0.051
rs73220544	A	C	0.842295	-0.015589	0.00275587	1.5e-08	-0.00254293	0.00105862	0.016
rs7333559	G	A	0.211711	0.0154753	0.00245985	3.2e-10	-0.00149602	0.000948592	0.11
rs74086911	G	A	0.925459	0.0213284	0.00380682	2.1e-08	0.00235841	0.00146482	0.11
rs7519626	C	T	0.323676	0.0121326	0.00213099	1.2e-08	0.000297495	0.000819364	0.72
rs7528604	G	A	0.565613	0.0139086	0.0020193	5.7e-12	0.00085953	0.000776572	0.27
rs7553348	G	A	0.437656	0.0138816	0.00201212	5.2e-12	-0.00136259	0.000773957	0.078
rs7569203	A	C	0.688725	-0.0155034	0.00216164	7.4e-13	0.000177616	0.00083171	0.83
rs75742406	G	A	0.738854	0.0138607	0.00228363	1.3e-09	0.000205255	0.00087451	0.81
rs76608582	C	A	0.953011	0.0311692	0.00495675	3.2e-10	-0.00196992	0.00187847	0.29
rs775758	A	T	0.432859	0.0115471	0.0020211	1.1e-08	0.00143312	0.000775498	0.065
rs7766610	C	A	0.182634	0.0181322	0.00258329	2.2e-12	0.000831671	0.000994664	0.4
rs7807019	A	G	0.540327	-0.0150158	0.00200375	6.7e-14	0.000150847	0.000769885	0.84
rs8042134	T	G	0.541083	-0.0143245	0.00201885	1.3e-12	-0.000679323	0.000774596	0.38
rs8042849	C	T	0.34229	0.027689	0.00210636	1.8e-39	-0.000498828	0.000809555	0.54
rs860326	C	T	0.427696	0.0120144	0.00202058	2.7e-09	0.000526514	0.000776421	0.5
rs8614	C	A	0.817489	-0.0165145	0.002589	1.8e-10	-0.00386768	0.000994892	0.0001
rs889398	C	T	0.588005	0.013315	0.00203696	6.3e-11	0.000582371	0.00078157	0.46
rs9435340	T	A	0.344234	0.0120283	0.00210983	1.2e-08	-0.00110727	0.000810919	0.17
rs9842947	C	T	0.326165	-0.0126394	0.00213359	3.1e-09	-0.00242902	0.000819257	0.003
rs986391	G	A	0.366555	0.0160499	0.00207187	9.4e-15	-0.00205766	0.000794644	0.0096
rs9904288	T	C	0.707772	0.0121433	0.00219435	3.1e-08	0.000425509	0.00084543	0.61
rs9919670	G	A	0.612185	-0.0219648	0.00204772	7.6e-27	-0.000337124	0.000787246	0.67

## Sheet: 5. Headache 1 - Initiation
Data Sheet 5. Harmonised SNP set for two-sample MR analysis of headaches in the last month on smoking initiation
SNP	effect_allele.exposure	other_allele.exposure	eaf.exposure	beta.exposure	se.exposure	pval.exposure	beta.outcome	se.outcome	pval.outcome
rs1011121	G	A	0.59366	-0.007989	0.0014099	1.46e-08	0.00126	0.002	0.432
rs1050316	T	G	0.64685	-0.0097994	0.0014529	1.54e-11	0.00196	0.002	0.234
rs10774231	C	T	0.57504	-0.008218	0.0014017	4.55e-09	-0.00382	0.002	0.0169
rs11172113	C	T	0.41096	-0.020195	0.0014018	4.92e-47	-0.000276	0.002	0.863
rs12134493	A	C	0.11672	0.013593	0.0021349	1.93e-10	-0.00102	0.002	0.675852
rs12740679	G	C	0.26047	0.011032	0.0015872	3.66e-12	0.00105	0.002	0.562
rs1555132	A	C	0.36129	0.0083244	0.0014589	1.16e-08	0.0103	0.002	2.66e-10
rs17220352	G	A	0.23895	0.010396	0.0016053	9.42e-11	0.00467	0.002	0.0116
rs2036465	C	A	0.79546	-0.0093494	0.0017028	4.01e-08	-0.00162	0.002	0.402
rs2072806	G	C	0.12993	-0.012109	0.0020742	5.3e-09	-0.0131	0.002	7.1e-08
rs2362290	A	G	0.21485	-0.014106	0.0017448	6.25e-16	-0.00012	0.002	0.951916
rs2895526	A	T	0.46899	-0.0086025	0.0013803	4.61e-10	-0.00285	0.002	0.0842
rs34097149	C	T	0.023386	-0.029715	0.0046254	1.33e-10	0.00471	0.005	0.327
rs3748784	G	A	0.51385	-0.0077745	0.0013795	1.75e-08	0.0045	0.002	0.00431
rs4596713	T	C	0.56922	-0.0077692	0.0013903	2.3e-08	-0.00376	0.002	0.017728
rs4909945	C	T	0.70026	0.0087069	0.0014901	5.13e-09	-0.000657	0.002	0.698
rs4941139	C	T	0.33802	0.0093398	0.0014718	2.22e-10	0.00163	0.002	0.328689
rs56304645	T	C	0.22895	0.010209	0.0016473	5.74e-10	-0.008	0.002	1.92e-05
rs56349329	A	G	0.15783	-0.01036	0.0018818	3.69e-08	0.0106	0.002	1.09e-06
rs6606710	C	T	0.41267	0.0083616	0.0014517	8.44e-09	0.000776	0.002	0.629258
rs7300001	G	A	0.080399	-0.014448	0.0025121	8.86e-09	-0.0067	0.003	0.0222
rs7555006	G	A	0.4398	0.0081259	0.0013961	5.87e-09	0.000455	0.002	0.776
rs77804065	T	C	0.21716	0.01298	0.0016627	5.87e-15	-0.00718	0.002	0.000232
rs78438709	G	A	0.069751	-0.018555	0.0027172	8.57e-12	-0.00607	0.003	0.0548
rs8614	A	C	0.18237	0.010532	0.0017929	4.25e-09	0.00987	0.002	1.64e-06
rs9349379	G	A	0.40205	-0.011041	0.0014031	3.59e-15	0.00307	0.002	0.0555
rs9486715	C	A	0.32524	0.017143	0.0014725	2.58e-31	-0.000757	0.002	0.652
rs9490318	T	C	0.14886	0.012435	0.0019476	1.72e-10	0.000988	0.002	0.66

## Sheet: 6. Headache 1 - heaviness
Data Sheet 6. Harmonised SNP set for two-sample MR analysis of headaches in the last month on smoking heaviness
SNP	effect_allele.exposure	other_allele.exposure	eaf.exposure	beta.exposure	se.exposure	pval.exposure	beta.outcome	se.outcome	pval.outcome
rs1011121	G	A	0.59366	-0.007989	0.0014099	1.46184e-08	-0.000539	0.003	0.831
rs1050316	T	G	0.64685	-0.0097994	0.0014529	1.53815e-11	0.000269	0.003	0.917
rs10774231	C	T	0.57504	-0.008218	0.0014017	4.55198e-09	0.0016	0.003	0.524066
rs11172113	C	T	0.41096	-0.020195	0.0014018	4.9204e-47	0.00558	0.003	0.0261
rs12134493	A	C	0.11672	0.013593	0.0021349	1.93019e-10	-0.00158	0.004	0.682
rs12740679	G	C	0.26047	0.011032	0.0015872	3.65595e-12	-0.00118	0.003	0.678
rs1555132	A	C	0.36129	0.0083244	0.0014589	1.15904e-08	0.0188	0.003	1.47e-13
rs17220352	G	A	0.23895	0.010396	0.0016053	9.4189e-11	0.0011	0.003	0.704
rs2036465	C	A	0.79546	-0.0093494	0.0017028	4.00774e-08	-0.00641	0.003	0.035058
rs2072806	G	C	0.12993	-0.012109	0.0020742	5.29541e-09	0.00861	0.004	0.026
rs2362290	A	G	0.21485	-0.014106	0.0017448	6.25173e-16	-0.00261	0.003	0.4
rs2895526	A	T	0.46899	-0.0086025	0.0013803	4.60575e-10	-0.00538	0.003	0.0372
rs34097149	C	T	0.023386	-0.029715	0.0046254	1.32709e-10	0.00769	0.007	0.304
rs3748784	G	A	0.51385	-0.0077745	0.0013795	1.74582e-08	-0.00185	0.002	0.455393
rs4596713	T	C	0.56922	-0.0077692	0.0013903	2.29721e-08	-0.00384	0.002	0.122
rs4909945	C	T	0.70026	0.0087069	0.0014901	5.12979e-09	0.00182	0.003	0.493
rs4941139	C	T	0.33802	0.0093398	0.0014718	2.21718e-10	-0.00114	0.003	0.663
rs56304645	T	C	0.22895	0.010209	0.0016473	5.73984e-10	-0.00547	0.003	0.0659
rs56349329	A	G	0.15783	-0.01036	0.0018818	3.68723e-08	0.0149	0.003	1.07e-05
rs6606710	C	T	0.41267	0.0083616	0.0014517	8.43723e-09	0.008	0.003	0.00314
rs7300001	G	A	0.080399	-0.014448	0.0025121	8.85727e-09	-0.00124	0.005	0.786792
rs7555006	G	A	0.4398	0.0081259	0.0013961	5.87219e-09	0.00702	0.003	0.00528
rs77804065	T	C	0.21716	0.01298	0.0016627	5.87489e-15	-0.000812	0.003	0.792
rs78438709	G	A	0.069751	-0.018555	0.0027172	8.57038e-12	-0.00628	0.005	0.212
rs8614	A	C	0.18237	0.010532	0.0017929	4.25109e-09	0.0196	0.003	1.18e-09
rs9349379	G	A	0.40205	-0.011041	0.0014031	3.58922e-15	-0.00244	0.003	0.332
rs9486715	C	A	0.32524	0.017143	0.0014725	2.57632e-31	0.00065	0.003	0.805
rs9490318	T	C	0.14886	0.012435	0.0019476	1.7191e-10	-0.000903	0.004	0.798

## Sheet: 7. Headache 1 - Cessation
Data Sheet 7. Harmonised SNP set for two-sample MR analysis of headaches in the last month on smoking cessation
SNP	effect_allele.exposure	other_allele.exposure	eaf.exposure	beta.exposure	se.exposure	pval.exposure	beta.outcome	se.outcome	pval.outcome
rs1011121	G	A	0.59366	-0.007989	0.0014099	1.46184e-08	0.00289	0.002	0.212602
rs1050316	T	G	0.64685	-0.0097994	0.0014529	1.53815e-11	0.000307	0.002	0.897172
rs10774231	C	T	0.57504	-0.008218	0.0014017	4.55198e-09	0.00332	0.002	0.149
rs11172113	C	T	0.41096	-0.020195	0.0014018	4.9204e-47	0.0018	0.002	0.434
rs12134493	A	C	0.11672	0.013593	0.0021349	1.93019e-10	-0.00222	0.004	0.528023
rs12740679	G	C	0.26047	0.011032	0.0015872	3.65595e-12	0.00164	0.003	0.528
rs1555132	A	C	0.36129	0.0083244	0.0014589	1.15904e-08	0.00235	0.002	0.315
rs17220352	G	A	0.23895	0.010396	0.0016053	9.4189e-11	-0.00409	0.003	0.124
rs2036465	C	A	0.79546	-0.0093494	0.0017028	4.00774e-08	-0.00169	0.003	0.544339
rs2072806	G	C	0.12993	-0.012109	0.0020742	5.29541e-09	0.0018	0.004	0.611
rs2362290	A	G	0.21485	-0.014106	0.0017448	6.25173e-16	-9.7e-05	0.003	0.973
rs2895526	A	T	0.46899	-0.0086025	0.0013803	4.60575e-10	0.00278	0.002	0.242
rs34097149	C	T	0.023386	-0.029715	0.0046254	1.32709e-10	0.00719	0.007	0.291
rs3748784	G	A	0.51385	-0.0077745	0.0013795	1.74582e-08	-0.00207	0.002	0.386
rs4596713	T	C	0.56922	-0.0077692	0.0013903	2.29721e-08	0.00204	0.002	0.372
rs4909945	C	T	0.70026	0.0087069	0.0014901	5.12979e-09	-0.0024	0.002	0.325
rs4941139	C	T	0.33802	0.0093398	0.0014718	2.21718e-10	0.00372	0.002	0.122
rs56304645	T	C	0.22895	0.010209	0.0016473	5.73984e-10	0.00308	0.003	0.255
rs56349329	A	G	0.15783	-0.01036	0.0018818	3.68723e-08	-0.00171	0.003	0.582792
rs6606710	C	T	0.41267	0.0083616	0.0014517	8.43723e-09	-0.00526	0.002	0.0229
rs7300001	G	A	0.080399	-0.014448	0.0025121	8.85727e-09	0.00278	0.004	0.509
rs7555006	G	A	0.4398	0.0081259	0.0013961	5.87219e-09	0.00228	0.002	0.321764
rs77804065	T	C	0.21716	0.01298	0.0016627	5.87489e-15	-0.00226	0.003	0.422696
rs78438709	G	A	0.069751	-0.018555	0.0027172	8.57038e-12	0.00938	0.005	0.0396
rs8614	A	C	0.18237	0.010532	0.0017929	4.25109e-09	-0.0144	0.003	1.09e-06
rs9349379	G	A	0.40205	-0.011041	0.0014031	3.58922e-15	0.00364	0.002	0.11472
rs9486715	C	A	0.32524	0.017143	0.0014725	2.57632e-31	-8.6e-05	0.002	0.972
rs9490318	T	C	0.14886	0.012435	0.0019476	1.7191e-10	0.00311	0.003	0.337

## Sheet: 8. Headache 3 - Initiation
Data Sheet 8. Harmonised SNP set for two-sample MR analysis of headaches for more than 3 months on smoking initiation
SNP	effect_allele.exposure	other_allele.exposure	eaf.exposure	beta.exposure	se.exposure	pval.exposure	beta.outcome	se.outcome	pval.outcome
rs1050316	G	T	0.347096	0.00566082	0.000806665	2.3e-12	-0.00196	0.002	0.234
rs10866704	T	A	0.245439	-0.00523045	0.00092148	1.4e-08	-0.00197	0.002	0.339
rs11172113	T	C	0.586173	0.0101487	0.000778385	7.4e-39	0.000276	0.002	0.863
rs112373788	T	G	0.973072	0.0131966	0.00239727	3.7e-08	-0.00689	0.005	0.162
rs11663951	T	G	0.32906	-0.00527685	0.000816204	1e-10	0.000513	0.002	0.758
rs12134493	C	A	0.881204	-0.00731534	0.00119224	8.5e-10	0.00102	0.002	0.675852
rs12532479	T	C	0.894721	-0.0080364	0.00125184	1.4e-10	-0.00255	0.002	0.308
rs13218695	T	G	0.47289	-0.00423462	0.000769353	3.7e-08	0.00145	0.002	0.401645
rs1885234	T	G	0.581819	0.00564729	0.0007784	4e-13	0.00413	0.002	0.00963
rs541891089	C	G	0.80619	-0.00603219	0.00102168	3.5e-09	0.0116	0.002	1.34e-06
rs56304645	C	T	0.774205	-0.00688615	0.000918073	6.3e-14	0.008	0.002	1.92e-05
rs6724624	C	G	0.805012	0.00878841	0.000968161	1.1e-19	0.000268	0.002	0.893007
rs7752277	C	T	0.678105	-0.00843889	0.000820599	8.3e-25	0.000838	0.002	0.617
rs78793625	C	T	0.948192	-0.00955406	0.00173323	3.5e-08	-0.00738	0.004	0.0439
rs7940646	T	C	0.310283	-0.00467508	0.000827563	1.6e-08	0.000801	0.002	0.636
rs79687921	A	G	0.591127	-0.00478805	0.000811377	3.6e-09	-0.00198	0.002	0.31596
rs9349379	A	G	0.595297	0.00687868	0.000781174	1.3e-18	-0.00307	0.002	0.0555

## Sheet: 9. Headache 3 - heaviness
Data Sheet 9. Harmonised SNP set for two-sample MR analysis of headaches for more than 3 months on smoking heaviness
SNP	effect_allele.exposure	other_allele.exposure	eaf.exposure	beta.exposure	se.exposure	pval.exposure	beta.outcome	se.outcome	pval.outcome
rs1050316	G	T	0.347096	0.00566082	0.000806665	2.3e-12	-0.000269	0.003	0.917
rs10866704	T	A	0.245439	-0.00523045	0.00092148	1.4e-08	0.000246	0.003	0.939
rs11172113	T	C	0.586173	0.0101487	0.000778385	7.4e-39	-0.00558	0.003	0.0261
rs112373788	T	G	0.973072	0.0131966	0.00239727	3.7e-08	-0.00931	0.008	0.228
rs11663951	T	G	0.32906	-0.00527685	0.000816204	1e-10	-0.00358	0.003	0.173
rs12134493	C	A	0.881204	-0.00731534	0.00119224	8.5e-10	0.00158	0.004	0.682
rs12532479	T	C	0.894721	-0.0080364	0.00125184	1.4e-10	0.000998	0.004	0.79915
rs13218695	T	G	0.47289	-0.00423462	0.000769353	3.7e-08	-0.00128	0.003	0.637
rs1885234	T	G	0.581819	0.00564729	0.0007784	4e-13	0.000706	0.002	0.778
rs541891089	C	G	0.80619	-0.00603219	0.00102168	3.5e-09	0.0027	0.004	0.498
rs56304645	C	T	0.774205	-0.00688615	0.000918073	6.3e-14	0.00547	0.003	0.0659
rs6724624	C	G	0.805012	0.00878841	0.000968161	1.1e-19	0.00253	0.003	0.416
rs7752277	C	T	0.678105	-0.00843889	0.000820599	8.3e-25	-0.000489	0.003	0.853
rs78793625	C	T	0.948192	-0.00955406	0.00173323	3.5e-08	-0.00132	0.006	0.82
rs7940646	T	C	0.310283	-0.00467508	0.000827563	1.6e-08	-0.00176	0.003	0.507
rs79687921	A	G	0.591127	-0.00478805	0.000811377	3.6e-09	-0.00481	0.003	0.135
rs9349379	A	G	0.595297	0.00687868	0.000781174	1.3e-18	0.00244	0.003	0.332

## Sheet: 10. Headache 3 - cessation
Data Sheet 10. Harmonised SNP set for two-sample MR analysis of headaches for more than 3 months on smoking cessation
SNP	effect_allele.exposure	other_allele.exposure	eaf.exposure	beta.exposure	se.exposure	pval.exposure	beta.outcome	se.outcome	pval.outcome
rs1050316	G	T	0.347096	0.00566082	0.000806665	2.3e-12	-0.000307	0.002	0.897172
rs10866704	T	A	0.245439	-0.00523045	0.00092148	1.4e-08	-0.00136	0.003	0.649
rs11172113	T	C	0.586173	0.0101487	0.000778385	7.4e-39	-0.0018	0.002	0.434
rs112373788	T	G	0.973072	0.0131966	0.00239727	3.7e-08	-0.00467	0.007	0.505
rs11663951	T	G	0.32906	-0.00527685	0.000816204	1e-10	0.00425	0.002	0.0771
rs12134493	C	A	0.881204	-0.00731534	0.00119224	8.5e-10	0.00222	0.004	0.528023
rs12532479	T	C	0.894721	-0.0080364	0.00125184	1.4e-10	-0.00192	0.004	0.592718
rs13218695	T	G	0.47289	-0.00423462	0.000769353	3.7e-08	-0.000981	0.002	0.695
rs1885234	T	G	0.581819	0.00564729	0.0007784	4e-13	-0.00278	0.002	0.227
rs541891089	C	G	0.80619	-0.00603219	0.00102168	3.5e-09	0.000462	0.004	0.89733
rs56304645	C	T	0.774205	-0.00688615	0.000918073	6.3e-14	-0.00308	0.003	0.255
rs6724624	C	G	0.805012	0.00878841	0.000968161	1.1e-19	7.4e-05	0.003	0.979
rs7752277	C	T	0.678105	-0.00843889	0.000820599	8.3e-25	0.000185	0.002	0.939
rs78793625	C	T	0.948192	-0.00955406	0.00173323	3.5e-08	-0.00655	0.005	0.213
rs7940646	T	C	0.310283	-0.00467508	0.000827563	1.6e-08	0.00213	0.002	0.381
rs79687921	A	G	0.591127	-0.00478805	0.000811377	3.6e-09	-0.00111	0.003	0.703
rs9349379	A	G	0.595297	0.00687868	0.000781174	1.3e-18	-0.00364	0.002	0.11472
